# Supplementary material for: Enhancing the prediction of vitamin D deficiency levels using an integrated approach of deep learning and evolutionary computing
Source: PeerJ Comput Sci. 2025 Feb 21;11:e2698. doi: 10.7717/peerj-cs.2698 (PMC11888904; doi:10.7717/peerj-cs.2698)
Supplement: Supplemental Information 2 [file peerj-cs-11-2698-s002.csv]

Patient ID	Age	Sex	Race	Vitamin D Level (ng/mL)	BMI	Dietary Calcium (mg)	Dietary Vitamin D (IU)	Sun Exposure (hours/week)	Location	Season	Medication	Health Conditions	Lifestyle Factors	VDD Deficiency Level
P1	69	Female	African American	41.72	34.39	1320.18	539.45	5.79	Urban	Spring	Anticonvulsants	Osteoporosis	Non-Smoker	Insufficient
P2	32	Male	Asian	61.33	19.68	1174.77	209.19	3.49	Suburban	Fall	Steroids	None	Non-Smoker	Sufficient
P3	89	Male	Asian	42.17	37.71	1421.46	668.34	18.49	Rural	Summer	Steroids	Osteoporosis	Smoker	Sufficient
P4	78	Female	Hispanic	63.97	35.47	1212.62	416.96	13.32	Urban	Spring	Anticonvulsants	Diabetes	Non-Smoker	Deficient
P5	38	Female	Other	66.29	21.48	736.89	443.85	5.64	Urban	Fall	Diuretics	Osteoporosis	Smoker	Sufficient
P6	41	Male	Hispanic	32.45	19.14	691.59	685.62	19.59	Urban	Winter	Anticonvulsants	Diabetes	Sedentary	Sufficient
P7	20	Male	African American	29.53	30.26	1165.81	427.57	4.45	Suburban	Summer	Anticonvulsants	Diabetes	Sedentary	Sufficient
P8	39	Male	Hispanic	65.86	21.43	612.16	228.33	16.63	Urban	Fall	Steroids	Diabetes	Active	Sufficient
P9	70	Female	Caucasian	48.88	36.36	501.99	305.86	15.81	Suburban	Winter	Diuretics	None	Smoker	Insufficient
P10	19	Male	African American	12.54	25.88	985.45	773.54	22.03	Suburban	Fall	None	Osteoporosis	Sedentary	Insufficient
P11	47	Male	African American	7.75	38.08	1303.81	242.24	1.65	Rural	Spring	Anticonvulsants	Hypertension	Sedentary	severly deficient'
P12	55	Female	Other	41.7	30.45	511.52	412.96	26.64	Rural	Spring	Anticonvulsants	None	Smoker	Sufficient
P13	19	Male	Asian	65.46	22.02	1271.08	501.91	21.09	Urban	Winter	Diuretics	Diabetes	Active	Sufficient
P14	81	Male	African American	59.88	21.07	1292.73	495.97	6.48	Urban	Spring	Anticonvulsants	Hypertension	Active	Sufficient
P15	77	Male	Asian	48.93	30.68	930.5	202.38	5.5	Rural	Fall	Diuretics	None	Active	Deficient
P16	38	Female	Hispanic	14.04	34.76	463.04	500.7	12.95	Suburban	Winter	None	Hypertension	Active	Insufficient
P17	50	Female	Caucasian	21.53	35.19	592.05	430.26	24.53	Suburban	Fall	Diuretics	Diabetes	Sedentary	Sufficient
P18	75	Female	Other	61.91	24.07	1178.17	783.25	25.29	Rural	Fall	None	Hypertension	Smoker	Insufficient
P19	39	Female	Asian	16.88	22.49	1182.96	295.5	15.61	Suburban	Fall	Diuretics	Hypertension	Smoker	Deficient
P20	66	Female	African American	23.1	18.37	1388.19	412.49	25.82	Rural	Spring	Anticonvulsants	Diabetes	Sedentary	Insufficient
P21	76	Female	Asian	13.42	32.94	1040.95	451.69	0.16	Rural	Spring	None	Hypertension	Sedentary	Sufficient
P22	59	Female	African American	48.95	19.68	536.52	434.42	1.06	Urban	Fall	Anticonvulsants	None	Sedentary	Insufficient
P23	77	Male	Asian	66.36	27.26	533.56	599.5	27.35	Urban	Summer	None	Hypertension	Non-Smoker	Insufficient
P24	32	Male	African American	22.48	31.24	1193.25	329.31	23.26	Rural	Fall	Diuretics	Osteoporosis	Smoker	severly deficient'
P25	79	Female	Hispanic	35.9	38.62	602.16	332.64	13.52	Urban	Fall	Diuretics	None	Smoker	Deficient
P26	79	Male	African American	46.23	24.86	761.22	637.53	22.61	Rural	Winter	Diuretics	Hypertension	Smoker	Deficient
P27	64	Male	African American	69.97	23.49	935.93	500.17	28.67	Suburban	Fall	Steroids	Osteoporosis	Active	severly deficient'
P28	79	Female	Caucasian	11.81	32.39	427.24	449.09	23.16	Suburban	Spring	Steroids	Osteoporosis	Sedentary	Insufficient
P29	68	Male	African American	37.41	31.62	673.7	301.52	25.27	Suburban	Winter	None	Osteoporosis	Sedentary	Insufficient
P30	72	Male	Caucasian	30.03	25.31	848.68	312.52	22.82	Suburban	Summer	Steroids	Hypertension	Sedentary	Deficient
P31	81	Male	Other	61.28	38.42	707.6	206.33	5.05	Rural	Winter	Diuretics	Diabetes	Non-Smoker	Deficient
P32	20	Male	Caucasian	35.94	36.59	550.01	254.86	25.01	Suburban	Summer	Steroids	Osteoporosis	Smoker	Sufficient
P33	68	Male	Hispanic	12.21	22.93	1200.81	534.1	5.85	Suburban	Winter	Steroids	Diabetes	Sedentary	Sufficient
P34	24	Female	Caucasian	46.24	23.26	1294.46	735.12	26.78	Suburban	Winter	Anticonvulsants	None	Non-Smoker	severly deficient'
P35	38	Female	Other	55.1	29.27	683.23	372.3	13.76	Suburban	Summer	None	Diabetes	Sedentary	Insufficient
P36	56	Female	Hispanic	5.19	35.02	1251.86	396.65	20.31	Rural	Spring	None	Diabetes	Active	Deficient
P37	35	Male	Asian	60.83	18.97	824.11	269.36	14.92	Suburban	Spring	None	Diabetes	Smoker	Insufficient
P38	21	Female	Asian	17.09	33.25	957.35	433.18	2.82	Urban	Spring	Steroids	Diabetes	Non-Smoker	Insufficient
P39	77	Male	Caucasian	40.88	32.26	1341.6	222.33	8.72	Urban	Winter	Diuretics	Diabetes	Sedentary	Sufficient
P40	31	Male	Caucasian	32.03	23.09	1224.95	750.56	29.51	Urban	Fall	Anticonvulsants	None	Smoker	severly deficient'
P41	26	Male	Other	51.78	32.99	1285.63	603.87	28.82	Urban	Winter	None	None	Non-Smoker	Deficient
P42	70	Male	Other	29.13	38.68	550.53	794.45	9.61	Urban	Fall	Steroids	Diabetes	Smoker	Insufficient
P43	19	Female	African American	61.53	19.03	476.69	729.69	29.89	Urban	Fall	Diuretics	Diabetes	Smoker	Deficient
P44	77	Female	Other	52.48	25.03	1382.75	483.79	25.37	Rural	Spring	Anticonvulsants	Osteoporosis	Active	Sufficient
P45	88	Male	African American	47.1	27.64	826.62	511.81	18.33	Urban	Fall	Anticonvulsants	None	Smoker	Sufficient
P46	61	Female	Hispanic	56.76	37.78	716.67	314.35	1.2	Suburban	Winter	None	Hypertension	Non-Smoker	severly deficient'
P47	25	Male	Caucasian	54.01	39.17	1197.17	477.22	27.04	Urban	Winter	None	None	Smoker	Deficient
P48	64	Female	Hispanic	7.34	27.77	1320.06	741.82	16.72	Rural	Spring	Diuretics	Hypertension	Non-Smoker	Sufficient
P49	52	Female	Other	30.66	34.5	1348.74	230.51	26.05	Urban	Summer	Steroids	Osteoporosis	Smoker	Deficient
P50	53	Male	Hispanic	65.5	29.7	747.6	718.13	25.03	Suburban	Winter	Diuretics	Diabetes	Sedentary	Insufficient
P51	67	Female	Hispanic	13.17	29.83	1337.43	404.57	24.99	Suburban	Fall	None	Osteoporosis	Active	severly deficient'
P52	21	Male	Hispanic	52.91	24.12	445.03	739.71	20.95	Rural	Winter	Diuretics	Diabetes	Sedentary	Insufficient
P53	19	Female	Other	68.35	22.77	454.63	764.53	8.74	Rural	Winter	Steroids	None	Active	Deficient
P54	23	Male	Hispanic	8.39	24.34	1085.87	602.52	10.08	Rural	Winter	Anticonvulsants	Diabetes	Non-Smoker	Deficient
P55	71	Male	African American	49.34	30.24	469.42	598.65	9.25	Rural	Summer	Anticonvulsants	Hypertension	Active	Sufficient
P56	21	Female	Other	35.43	18.64	757.07	471.65	0.6	Urban	Fall	Anticonvulsants	Hypertension	Smoker	Insufficient
P57	71	Female	Hispanic	42.65	37.96	1140.03	701.32	17.48	Urban	Spring	Anticonvulsants	Osteoporosis	Smoker	Sufficient
P58	80	Male	Other	10.55	21.44	770.99	776.97	20.97	Suburban	Winter	None	None	Sedentary	Deficient
P59	35	Female	Asian	7.8	22.84	597.56	665.05	25.62	Rural	Fall	None	Hypertension	Active	Sufficient
P60	61	Female	African American	48.35	29.4	709.49	573.16	4.2	Rural	Fall	Steroids	Osteoporosis	Non-Smoker	severly deficient'
P61	51	Male	Hispanic	58.52	33.62	903.33	564.08	16.33	Urban	Spring	Steroids	None	Non-Smoker	Deficient
P62	79	Male	Asian	55.83	20.11	922.92	709.68	0.24	Rural	Winter	Steroids	None	Smoker	severly deficient'
P63	31	Female	Asian	40.35	24.99	1261.3	524.72	2.85	Suburban	Summer	Steroids	Osteoporosis	Non-Smoker	Insufficient
P64	65	Male	Other	11.49	39.31	1225.17	682.32	1.63	Suburban	Fall	Diuretics	Hypertension	Smoker	Insufficient
P65	32	Male	Asian	49.72	23.77	902.5	505.33	21.76	Rural	Spring	Steroids	Hypertension	Smoker	Insufficient
P66	89	Male	African American	20.72	24.89	1330.23	237.47	2.43	Suburban	Summer	Anticonvulsants	Osteoporosis	Smoker	Sufficient
P67	79	Female	African American	64.22	36.4	525.66	430.37	21.49	Suburban	Fall	Anticonvulsants	Hypertension	Sedentary	Deficient
P68	57	Female	Caucasian	59.49	19.1	680.89	466.66	7.49	Urban	Winter	Anticonvulsants	Osteoporosis	Sedentary	Sufficient
P69	70	Male	African American	51.11	28.22	1310.77	284.97	26.33	Suburban	Fall	Diuretics	Hypertension	Smoker	Sufficient
P70	41	Female	Asian	66.67	26.35	815.79	261.5	24.39	Rural	Summer	Steroids	Hypertension	Smoker	Deficient
P71	43	Male	African American	7.04	24.96	1479.3	521.28	28.73	Rural	Summer	Anticonvulsants	Osteoporosis	Smoker	Sufficient
P72	77	Female	Other	52.85	24.29	912.88	251.09	26.51	Suburban	Winter	Anticonvulsants	Osteoporosis	Non-Smoker	Deficient
P73	58	Male	Caucasian	26.47	20.01	1271.13	381.77	28	Rural	Winter	Anticonvulsants	Hypertension	Smoker	severly deficient'
P74	46	Male	Asian	63.89	24.93	842.54	646.76	25.76	Urban	Spring	Anticonvulsants	Osteoporosis	Smoker	Deficient
P75	32	Female	Caucasian	22.33	18.95	867.45	778.66	20.8	Suburban	Winter	None	Hypertension	Active	Deficient
P76	62	Male	Asian	52.12	35.18	821.17	630.72	5.11	Suburban	Spring	Steroids	Diabetes	Active	Sufficient
P77	82	Female	Other	62.05	26.76	1190.98	795.58	8.15	Suburban	Summer	Steroids	None	Active	Sufficient
P78	88	Female	Caucasian	7.71	27.77	1002.27	619	6.38	Rural	Summer	Diuretics	None	Active	Sufficient
P79	26	Male	Hispanic	30.85	37.66	1438.16	376.28	18.11	Rural	Fall	None	Hypertension	Smoker	Insufficient
P80	18	Male	Asian	54.55	32.48	675.98	603.23	15.11	Suburban	Fall	Diuretics	None	Active	Sufficient
P81	25	Female	Hispanic	34.57	18.18	510.62	621.29	26.01	Rural	Spring	Anticonvulsants	Hypertension	Non-Smoker	Sufficient
P82	80	Male	Caucasian	22.37	38.75	832.59	423.04	28.58	Rural	Winter	Diuretics	Osteoporosis	Non-Smoker	Insufficient
P83	28	Male	Hispanic	19.29	23.22	1078.38	210.63	12.15	Suburban	Winter	Anticonvulsants	Diabetes	Active	severly deficient'
P84	25	Male	Hispanic	13.55	20.37	1346.88	621.92	15.19	Suburban	Fall	Anticonvulsants	None	Sedentary	Deficient
P85	52	Male	Caucasian	60.71	34.9	780.82	213.02	29.15	Rural	Summer	Steroids	None	Non-Smoker	Deficient
P86	52	Male	Other	42.4	29.01	1119.17	578.71	8.29	Suburban	Spring	Steroids	Osteoporosis	Non-Smoker	Insufficient
P87	50	Female	Hispanic	9.97	27.54	785.22	298.17	23.77	Suburban	Summer	Steroids	Diabetes	Active	Sufficient
P88	22	Female	Hispanic	29.87	23.49	1078.94	539.36	6.76	Suburban	Summer	Steroids	Diabetes	Active	Sufficient
P89	58	Male	Other	28.9	30.04	1373.29	502.35	20.44	Suburban	Winter	Steroids	Diabetes	Smoker	Sufficient
P90	45	Male	Hispanic	16.81	24.04	654.49	208.11	7.61	Rural	Spring	None	Osteoporosis	Non-Smoker	Sufficient
P91	24	Male	Hispanic	33.31	37.83	844.67	417.72	26.51	Suburban	Summer	Steroids	None	Active	Insufficient
P92	89	Female	Hispanic	26.59	22.73	1492.59	560.65	16.84	Urban	Fall	Diuretics	None	Active	Sufficient
P93	29	Male	African American	27.22	37.46	1355.41	709.16	5.58	Suburban	Fall	Anticonvulsants	Diabetes	Smoker	severly deficient'
P94	51	Female	Other	53.04	30.31	1021.1	733.19	6.73	Urban	Winter	Steroids	Osteoporosis	Non-Smoker	Insufficient
P95	50	Female	Hispanic	19.51	36.23	968.29	490.31	14.82	Suburban	Fall	None	Osteoporosis	Active	Insufficient
P96	65	Female	Other	46.72	33.68	713.06	637.05	28.85	Urban	Fall	Diuretics	Osteoporosis	Smoker	Deficient
P97	40	Male	Asian	42.09	33.33	968.93	389.87	23.09	Urban	Summer	Diuretics	Diabetes	Active	Deficient
P98	79	Female	Asian	41.93	25.14	1333	405.31	14.65	Suburban	Fall	Anticonvulsants	Osteoporosis	Sedentary	Sufficient
P99	54	Male	Hispanic	48.1	23.15	1153.69	316.68	10.13	Suburban	Fall	Diuretics	Diabetes	Sedentary	Deficient
P100	61	Female	Other	40.64	22.64	719.05	537.17	16.48	Suburban	Summer	Diuretics	Diabetes	Active	Insufficient
P101	52	Male	Other	62.15	36.86	621.61	388.74	22.45	Urban	Winter	Diuretics	Diabetes	Non-Smoker	Insufficient
P102	82	Female	Other	48.91	36.05	691.73	250.62	23.52	Rural	Winter	Diuretics	Hypertension	Sedentary	Insufficient
P103	64	Male	African American	40.55	27.69	586.74	611	9.74	Rural	Spring	None	Diabetes	Smoker	Sufficient
P104	20	Female	Asian	58.93	20.91	505.2	624.65	21.63	Suburban	Fall	Anticonvulsants	Osteoporosis	Active	Sufficient
P105	18	Male	Other	44.4	26.41	861.05	416	19.73	Rural	Summer	Steroids	Hypertension	Smoker	severly deficient'
P106	22	Male	Other	23.92	31.63	524.63	246.03	28.77	Rural	Spring	Diuretics	None	Sedentary	Sufficient
P107	31	Male	African American	18.46	28	589.1	455.78	27.93	Suburban	Winter	None	None	Non-Smoker	Sufficient
P108	44	Male	African American	14.9	35.16	1002.06	465.4	23.68	Urban	Winter	Anticonvulsants	Osteoporosis	Smoker	Insufficient
P109	26	Female	Other	63.46	39.95	581.06	601.2	21.7	Suburban	Summer	Steroids	Osteoporosis	Sedentary	Insufficient
P110	32	Female	Caucasian	51.16	22.2	470.27	389.25	8.22	Rural	Spring	Anticonvulsants	Osteoporosis	Sedentary	Deficient
P111	59	Male	Other	65.93	28.11	749.13	609.56	25.38	Urban	Spring	None	Osteoporosis	Sedentary	Insufficient
P112	68	Female	Other	44.21	27.48	642.35	722.89	12.83	Rural	Summer	None	Hypertension	Smoker	Sufficient
P113	80	Male	African American	35.77	24.7	966.84	342.49	8.17	Urban	Summer	None	Osteoporosis	Sedentary	Deficient
P114	69	Male	African American	8.88	22.36	512.6	787.35	11.52	Rural	Spring	Diuretics	Diabetes	Active	Deficient
P115	21	Female	Other	48.66	19.45	1226.95	431.82	25.08	Suburban	Winter	None	None	Sedentary	Insufficient
P116	40	Male	Other	42.84	37.52	1396.86	360.36	4.46	Rural	Fall	Steroids	Osteoporosis	Active	Insufficient
P117	32	Male	Other	69.36	27.24	1217.78	452.91	13.68	Rural	Winter	Diuretics	Diabetes	Non-Smoker	Insufficient
P118	60	Female	African American	20.55	28.93	986.11	256.64	14.77	Urban	Summer	Anticonvulsants	Osteoporosis	Active	Deficient
P119	46	Male	Other	39.5	38.17	1346.73	275.42	1.1	Rural	Spring	Steroids	Diabetes	Non-Smoker	Insufficient
P120	53	Male	Other	47.31	35.08	1164.41	448.66	5.87	Suburban	Spring	Diuretics	Hypertension	Non-Smoker	Sufficient
P121	30	Male	Hispanic	46.9	20.87	411.61	657.47	24.8	Suburban	Fall	None	None	Active	Deficient
P122	49	Male	Caucasian	41.48	30.44	833.5	740.19	24.92	Suburban	Spring	Anticonvulsants	None	Non-Smoker	Insufficient
P123	88	Female	Asian	55.5	27.73	1336.05	598.89	8.77	Urban	Fall	None	Hypertension	Active	Sufficient
P124	76	Female	Caucasian	18.32	35.54	780.44	263.13	26.25	Urban	Winter	Steroids	Diabetes	Smoker	Sufficient
P125	45	Female	Hispanic	52.17	33.93	438.74	603.21	23.15	Rural	Winter	Steroids	Osteoporosis	Non-Smoker	Insufficient
P126	83	Male	Asian	45.28	33.19	1220.8	581.26	12.54	Rural	Spring	Diuretics	Diabetes	Active	Sufficient
P127	59	Male	Other	63.24	25.49	1282.24	683.46	22.45	Rural	Spring	Steroids	None	Non-Smoker	Deficient
P128	62	Female	Hispanic	60.07	35.71	576.65	695.15	28.84	Urban	Summer	Anticonvulsants	Hypertension	Sedentary	Deficient
P129	79	Male	Other	25.48	19.15	991.07	720.92	13.77	Urban	Summer	Diuretics	Hypertension	Active	Sufficient
P130	74	Male	African American	22.96	21.51	611.15	448.48	7.15	Rural	Spring	Anticonvulsants	Diabetes	Sedentary	Deficient
P131	23	Male	Hispanic	68.81	25.38	1191.16	618.72	28.25	Urban	Spring	None	Diabetes	Non-Smoker	Insufficient
P132	45	Male	African American	39.27	19.69	698.71	360.95	18.11	Urban	Winter	Anticonvulsants	Hypertension	Non-Smoker	Sufficient
P133	45	Female	Hispanic	63.92	23.17	747.84	799.6	3.16	Suburban	Spring	Anticonvulsants	None	Smoker	Deficient
P134	61	Female	Hispanic	15.65	36.26	1329.47	305.2	17.18	Suburban	Summer	Steroids	Osteoporosis	Active	Insufficient
P135	47	Female	African American	46.78	38.86	923.95	206.07	15.02	Rural	Winter	None	Osteoporosis	Sedentary	Insufficient
P136	79	Male	Asian	57.64	24.7	1136.73	289.29	25.67	Rural	Fall	Steroids	Diabetes	Smoker	Deficient
P137	79	Female	Caucasian	66.58	23.82	842.61	665.52	15.92	Suburban	Summer	None	Hypertension	Non-Smoker	Sufficient
P138	18	Female	Other	26.93	24.16	727.81	468.07	7.66	Urban	Summer	None	Hypertension	Non-Smoker	Insufficient
P139	44	Male	Hispanic	52.12	24.11	1088.03	468.5	20.27	Rural	Winter	Anticonvulsants	Hypertension	Smoker	Insufficient
P140	79	Male	Other	40.02	18.79	570.34	773.01	16.28	Rural	Fall	Steroids	None	Sedentary	Insufficient
P141	20	Female	African American	8.94	38.39	810.3	751.78	6.99	Rural	Summer	Anticonvulsants	Diabetes	Non-Smoker	Insufficient
P142	87	Female	Other	49.85	22.7	629.94	386.72	17.21	Urban	Spring	Anticonvulsants	Diabetes	Non-Smoker	Sufficient
P143	89	Female	African American	49.86	27.24	1165.37	325.43	24.65	Suburban	Summer	Anticonvulsants	Diabetes	Active	Deficient
P144	44	Female	Other	65.49	18.21	1438.63	709.09	0.86	Rural	Winter	None	None	Smoker	Deficient
P145	26	Male	Caucasian	37.33	36.88	1495.06	743.61	18.93	Suburban	Winter	Steroids	Diabetes	Non-Smoker	Deficient
P146	79	Female	Caucasian	19.97	34.09	895.3	524.96	10.49	Suburban	Winter	Steroids	Osteoporosis	Sedentary	Insufficient
P147	54	Female	Caucasian	7.9	38.83	677.78	577.65	8.78	Urban	Summer	Anticonvulsants	Diabetes	Active	Sufficient
P148	68	Male	Caucasian	32.02	35.2	887.11	354.15	11.78	Urban	Fall	None	Diabetes	Smoker	Deficient
P149	61	Female	Caucasian	24.62	24.9	1332	680.48	10.26	Urban	Spring	Steroids	Diabetes	Sedentary	Sufficient
P150	41	Male	Caucasian	54.47	23.45	626.61	579.27	24.97	Urban	Winter	Diuretics	None	Non-Smoker	Deficient
P151	76	Male	African American	28.03	33.35	1447.31	502.11	8.24	Urban	Fall	Steroids	Osteoporosis	Smoker	Insufficient
P152	49	Male	Hispanic	66.69	26.01	776.05	236.07	21.99	Urban	Spring	Anticonvulsants	Osteoporosis	Smoker	Deficient
P153	69	Female	Other	67.55	30.46	1484.38	749.56	2.82	Rural	Winter	Diuretics	Hypertension	Sedentary	Insufficient
P154	79	Female	Caucasian	45.36	18.14	1322.47	569.27	28.54	Suburban	Spring	None	Hypertension	Smoker	Insufficient
P155	75	Male	African American	65.36	19.36	1289.43	315.61	18.67	Urban	Spring	Diuretics	Osteoporosis	Sedentary	Deficient
P156	69	Female	African American	54.46	29.78	749.7	563.83	21.2	Rural	Fall	Diuretics	Diabetes	Non-Smoker	Sufficient
P157	29	Female	African American	40.55	30.45	409.65	606.48	8.94	Suburban	Spring	Anticonvulsants	Diabetes	Active	Insufficient
P158	56	Male	Hispanic	16.72	34.53	820.35	515.46	12.36	Urban	Winter	Steroids	Diabetes	Sedentary	Sufficient
P159	19	Male	Other	34.81	20.9	731.99	630.86	6.71	Urban	Fall	None	None	Active	Deficient
P160	20	Female	Hispanic	41.46	29.29	441.14	548.87	27.98	Rural	Summer	Diuretics	Diabetes	Smoker	Insufficient
P161	73	Male	Asian	61.16	22.28	955.9	768.66	14.64	Suburban	Summer	Anticonvulsants	None	Sedentary	Sufficient
P162	76	Female	African American	36.29	20.05	843.33	232.22	18.91	Urban	Fall	Steroids	Osteoporosis	Non-Smoker	Insufficient
P163	19	Female	Asian	63.35	27.03	1098.01	263.75	22.03	Suburban	Summer	Diuretics	Diabetes	Sedentary	Deficient
P164	19	Female	Caucasian	48.83	21.59	1083.3	304.2	11.13	Rural	Spring	Anticonvulsants	Diabetes	Sedentary	Insufficient
P165	71	Female	Caucasian	13.9	22.88	532.82	614.1	21.6	Urban	Winter	Anticonvulsants	Hypertension	Sedentary	Deficient
P166	18	Male	Hispanic	69.67	24.99	1474.66	587.36	20.28	Suburban	Spring	Anticonvulsants	Osteoporosis	Active	Sufficient
P167	36	Male	Other	39.27	23.71	605.62	735.24	21.17	Rural	Fall	None	Diabetes	Active	Insufficient
P168	19	Male	Asian	30.47	19.93	889.8	639.73	14.68	Rural	Winter	Steroids	None	Smoker	Sufficient
P169	70	Male	Other	47.84	19.98	936.93	505.01	11.49	Urban	Fall	Diuretics	Osteoporosis	Smoker	Deficient
P170	61	Female	Hispanic	12.08	22.25	1294.37	795.1	6.66	Suburban	Fall	Steroids	Hypertension	Smoker	Deficient
P171	49	Female	Caucasian	46.38	19.11	509.15	359.66	24.74	Urban	Fall	Steroids	Osteoporosis	Smoker	Sufficient
P172	87	Male	Other	37.39	31.78	871.51	699.91	18.25	Urban	Spring	Diuretics	None	Sedentary	Sufficient
P173	49	Female	Other	31.43	24.32	1091.35	456.07	13.33	Suburban	Winter	Steroids	Hypertension	Active	Deficient
P174	85	Female	Caucasian	66.95	24.15	636.67	589.24	28.32	Suburban	Winter	None	None	Active	Sufficient
P175	72	Female	Asian	38.97	25.3	1090.21	636.36	1.44	Suburban	Winter	Diuretics	Osteoporosis	Active	Deficient
P176	73	Male	Caucasian	19.24	32.58	1416.03	580.25	25.51	Rural	Spring	Diuretics	Hypertension	Active	Sufficient
P177	34	Male	Other	34.83	37.15	1497.27	284.3	29.93	Rural	Summer	Anticonvulsants	None	Smoker	Deficient
P178	55	Male	Asian	64.76	34.7	435.7	465.77	26.61	Suburban	Spring	Steroids	Osteoporosis	Sedentary	Deficient
P179	41	Female	Asian	16.45	34.01	659.15	536.86	24.31	Rural	Spring	Diuretics	None	Active	Insufficient
P180	86	Male	Caucasian	18.91	28.66	741.34	709.43	11.23	Urban	Fall	Diuretics	Diabetes	Non-Smoker	Deficient
P181	87	Male	Other	5.85	33.26	839.04	466.19	6.94	Suburban	Winter	None	Osteoporosis	Sedentary	Deficient
P182	28	Male	Hispanic	5.92	30.16	666.48	751.25	22.05	Urban	Winter	Anticonvulsants	Hypertension	Non-Smoker	Insufficient
P183	33	Male	Other	58.91	22.76	623.84	464.22	9.14	Suburban	Summer	Diuretics	Hypertension	Sedentary	Insufficient
P184	76	Male	African American	52.59	22.59	1450.01	529.27	5.28	Urban	Summer	None	Diabetes	Sedentary	Sufficient
P185	87	Male	Hispanic	28.08	24.52	1410.37	677.77	23.6	Suburban	Fall	Diuretics	None	Sedentary	Sufficient
P186	20	Female	Asian	50.39	38.04	451.69	549.84	9.38	Urban	Winter	Diuretics	None	Non-Smoker	Deficient
P187	37	Female	Hispanic	30.69	30.04	772.69	776.13	27.43	Suburban	Summer	Diuretics	Hypertension	Active	Sufficient
P188	76	Male	Asian	66.94	34.15	845.66	596.2	25.22	Suburban	Summer	None	None	Active	Sufficient
P189	53	Male	Asian	67.86	25.62	662.92	513.63	25.43	Rural	Winter	Steroids	Osteoporosis	Non-Smoker	Deficient
P190	36	Female	Hispanic	30.53	26.97	1091.76	214.16	23.15	Urban	Spring	Diuretics	Osteoporosis	Active	Insufficient
P191	84	Female	Asian	60.52	20.76	1104.42	448.24	26.43	Rural	Summer	Diuretics	Hypertension	Smoker	Insufficient
P192	36	Male	Asian	55.25	21.77	1335.55	379.55	24.17	Urban	Winter	Steroids	Osteoporosis	Active	Deficient
P193	37	Male	African American	25.15	36.2	1214.96	648.86	18.08	Rural	Summer	Diuretics	Hypertension	Smoker	Deficient
P194	88	Male	Other	20.08	30.87	996.83	324.97	8.87	Suburban	Fall	Anticonvulsants	None	Smoker	Deficient
P195	69	Male	Other	34.79	25.43	1118.95	323.13	26.65	Rural	Summer	Diuretics	None	Smoker	Deficient
P196	50	Female	African American	55.79	35.66	701.39	313.71	25.22	Rural	Winter	Anticonvulsants	None	Non-Smoker	Deficient
P197	57	Male	Hispanic	67.41	23.42	1052.36	275.37	14.19	Suburban	Summer	Steroids	Diabetes	Active	Deficient
P198	56	Male	Caucasian	54.63	39.47	938.15	386.6	1.17	Rural	Fall	None	Hypertension	Active	Sufficient
P199	18	Male	Caucasian	60.59	25.59	546.68	731.55	19.16	Suburban	Fall	Steroids	Osteoporosis	Non-Smoker	Sufficient
P200	28	Male	Caucasian	44.2	25.42	666.8	664.96	1.52	Urban	Summer	Diuretics	None	Non-Smoker	Sufficient
P201	74	Female	African American	59.3	24.86	720.86	641.15	27.79	Rural	Summer	Anticonvulsants	Diabetes	Active	Insufficient
P202	67	Female	African American	55.99	20.69	1416.74	678.4	28.85	Suburban	Fall	None	Osteoporosis	Non-Smoker	Deficient
P203	40	Female	Asian	29.5	20.45	653.43	361.65	5.68	Suburban	Fall	Diuretics	Osteoporosis	Non-Smoker	Deficient
P204	48	Male	Caucasian	40.88	32.26	718.17	732.47	20.29	Rural	Spring	None	Osteoporosis	Smoker	Sufficient
P205	59	Male	Hispanic	57.31	37.25	806.29	282.38	2.77	Urban	Spring	None	None	Non-Smoker	Insufficient
P206	24	Female	Hispanic	7.99	35.39	1130.12	401.81	21.89	Rural	Fall	Diuretics	Osteoporosis	Smoker	Sufficient
P207	33	Male	Caucasian	57.53	21.1	530.06	552.05	10.42	Suburban	Summer	Steroids	Hypertension	Sedentary	Deficient
P208	77	Male	Caucasian	16.56	30	1449.34	261.74	20.43	Urban	Winter	Diuretics	Diabetes	Smoker	Deficient
P209	19	Female	Caucasian	38.45	20.32	1352.13	638.08	11.19	Rural	Summer	Diuretics	Osteoporosis	Smoker	Sufficient
P210	18	Female	African American	57.54	19	1034.94	432.35	4.37	Suburban	Summer	Steroids	Osteoporosis	Non-Smoker	Sufficient
P211	65	Female	African American	21.5	32.44	1141.44	670.64	12.18	Rural	Spring	Anticonvulsants	Hypertension	Active	Deficient
P212	29	Female	African American	20.98	29.77	418.33	495.74	3.38	Urban	Spring	Diuretics	Osteoporosis	Sedentary	Sufficient
P213	86	Male	Other	31.18	19.8	772.84	308.52	17.31	Urban	Spring	None	None	Sedentary	Deficient
P214	54	Male	Hispanic	63.15	18.77	1275.23	640.86	1.23	Urban	Fall	Diuretics	None	Sedentary	Sufficient
P215	49	Female	Hispanic	5.03	39.77	485.23	351.29	15.82	Urban	Fall	Diuretics	None	Active	Insufficient
P216	26	Male	Asian	63.59	18.66	710.55	494.49	26.59	Urban	Summer	None	Osteoporosis	Sedentary	Deficient
P217	36	Female	African American	15	27.78	1043.83	245.32	25.14	Rural	Summer	Steroids	Diabetes	Sedentary	Insufficient
P218	65	Female	Other	69.36	29.1	682.05	570.72	26.48	Urban	Winter	Anticonvulsants	Diabetes	Active	Sufficient
P219	20	Male	Other	67.07	20.58	1427.38	599.51	27.66	Urban	Summer	Anticonvulsants	Osteoporosis	Sedentary	Insufficient
P220	37	Female	Hispanic	37.15	21.72	544.16	427.2	3.14	Suburban	Summer	None	Diabetes	Non-Smoker	Sufficient
P221	41	Male	African American	38.33	25.74	1277.13	772.65	3.86	Urban	Spring	Steroids	Diabetes	Non-Smoker	Insufficient
P222	71	Male	Asian	36.3	34.76	958.74	724.5	16.71	Suburban	Spring	Diuretics	Osteoporosis	Smoker	Insufficient
P223	50	Male	African American	46.3	29.16	1225.36	624.76	26.82	Suburban	Spring	Diuretics	None	Smoker	Insufficient
P224	41	Male	Caucasian	10.9	32.03	741.79	628.19	29.23	Suburban	Spring	Diuretics	Osteoporosis	Smoker	Deficient
P225	89	Female	African American	7.12	39.67	965.94	351.44	1.39	Rural	Spring	Diuretics	None	Non-Smoker	Insufficient
P226	53	Male	Caucasian	8.75	34.9	1342.52	594.09	10.67	Rural	Winter	Diuretics	None	Non-Smoker	Sufficient
P227	55	Female	Caucasian	33.88	27.56	913.57	318.92	6.39	Suburban	Winter	None	Diabetes	Non-Smoker	Sufficient
P228	42	Female	Asian	22.91	27.82	795.69	286.4	22.68	Rural	Winter	Diuretics	Diabetes	Smoker	Deficient
P229	35	Female	Hispanic	45.43	31.61	989.77	799.68	19.21	Urban	Spring	Diuretics	None	Smoker	Deficient
P230	83	Female	African American	69.51	32.64	1189.1	573.43	3.6	Rural	Fall	Steroids	None	Smoker	Sufficient
P231	71	Male	Caucasian	30.11	29.02	887.92	458.59	14.51	Urban	Spring	Diuretics	Diabetes	Smoker	Insufficient
P232	52	Male	African American	42.3	32.19	1432.76	372.9	20.56	Urban	Spring	Anticonvulsants	Hypertension	Smoker	Sufficient
P233	78	Female	Hispanic	32.01	18.52	724.44	562.35	23.37	Rural	Winter	None	None	Smoker	Deficient
P234	58	Female	Hispanic	60.07	27.45	923.01	229.76	0.6	Rural	Spring	None	None	Non-Smoker	Deficient
P235	50	Male	Other	63.65	24.14	1232.62	256.81	26.71	Suburban	Winter	None	None	Active	Sufficient
P236	85	Female	Hispanic	62.03	20.84	1158.03	219.71	17.08	Rural	Spring	Anticonvulsants	Diabetes	Active	Insufficient
P237	50	Male	Asian	68.33	20.19	1350.01	499.5	24.36	Rural	Summer	Diuretics	Osteoporosis	Smoker	Insufficient
P238	31	Female	Caucasian	6.79	31.27	1496.49	560.36	24.24	Rural	Fall	None	None	Active	Deficient
P239	38	Male	Other	59.59	29.52	869.54	237.49	5.7	Urban	Fall	Anticonvulsants	None	Active	Sufficient
P240	65	Female	Asian	53.87	23.58	522.27	632.73	3.31	Urban	Winter	Steroids	None	Non-Smoker	Sufficient
P241	37	Female	African American	19.87	28.36	433.46	338.24	21.64	Urban	Summer	Diuretics	Osteoporosis	Smoker	Deficient
P242	25	Male	Caucasian	67.16	28.83	1199.56	611.12	4.69	Suburban	Fall	Anticonvulsants	Osteoporosis	Smoker	Sufficient
P243	24	Female	Hispanic	14.63	22.29	1361.42	789.14	25.5	Suburban	Winter	Diuretics	None	Active	Deficient
P244	84	Female	Caucasian	49.17	32.35	642.78	614.66	21.79	Suburban	Spring	Steroids	None	Smoker	Insufficient
P245	34	Male	African American	19.62	35.18	574.29	729.92	25.25	Urban	Spring	Anticonvulsants	Hypertension	Smoker	Insufficient
P246	50	Female	Other	33.04	35.41	468.43	768.92	8.97	Rural	Summer	Diuretics	Osteoporosis	Smoker	Sufficient
P247	65	Male	Other	51.75	31.25	1304.97	492.05	9.5	Suburban	Fall	Anticonvulsants	Hypertension	Smoker	Insufficient
P248	76	Male	Other	41.62	29.26	742.52	621.39	20.14	Suburban	Spring	None	None	Active	Insufficient
P249	39	Female	Hispanic	32.79	19.34	841.87	711.18	0.94	Urban	Winter	Diuretics	None	Sedentary	Deficient
P250	47	Female	Asian	26.21	24.33	953.03	413.97	21.79	Suburban	Spring	Anticonvulsants	None	Active	Deficient
P251	55	Female	Asian	59.58	20.05	1323.4	356.84	25.07	Rural	Spring	None	None	Non-Smoker	Sufficient
P252	68	Female	Caucasian	14.35	39.2	1115.92	767.96	12.45	Urban	Fall	Steroids	Diabetes	Sedentary	Deficient
P253	71	Female	Hispanic	32.96	20.97	1076.57	635.78	22.95	Urban	Fall	Diuretics	Diabetes	Sedentary	Sufficient
P254	25	Female	Other	63.74	21.34	593.24	331.81	5.24	Rural	Winter	Diuretics	Diabetes	Sedentary	Sufficient
P255	44	Female	Other	59.98	37.57	964.51	469.45	9.67	Rural	Summer	Steroids	Hypertension	Active	Deficient
P256	44	Male	African American	31.06	38.77	1186.92	677.87	29.23	Rural	Summer	None	Osteoporosis	Non-Smoker	Insufficient
P257	38	Female	African American	54.6	34.85	1470.59	528.24	29.59	Suburban	Spring	Steroids	None	Active	Insufficient
P258	47	Male	Other	58.51	18.12	621.55	589.97	15.38	Rural	Winter	Diuretics	Osteoporosis	Non-Smoker	Insufficient
P259	45	Female	Other	62.78	18.03	410.5	652.26	28.03	Urban	Summer	Anticonvulsants	Diabetes	Active	Insufficient
P260	81	Female	Hispanic	40.39	26.32	482.83	573.21	15.68	Rural	Summer	None	None	Active	Sufficient
P261	86	Male	Asian	18.29	21.15	813.44	524.05	8.75	Urban	Spring	None	None	Active	Insufficient
P262	78	Female	African American	21.6	18.4	1302.6	649.77	8.01	Urban	Winter	None	Hypertension	Sedentary	Sufficient
P263	65	Female	Asian	24.22	28.21	407.86	636.54	27.89	Suburban	Summer	Steroids	Osteoporosis	Active	Deficient
P264	36	Male	Hispanic	43.6	38.75	902.4	577.92	5.17	Rural	Fall	Steroids	Hypertension	Non-Smoker	Deficient
P265	21	Female	Other	7.13	25.12	762.15	415.87	17.39	Suburban	Fall	Anticonvulsants	Diabetes	Non-Smoker	Sufficient
P266	52	Female	Asian	46.34	32.55	457.73	443.49	16.67	Rural	Spring	Anticonvulsants	Osteoporosis	Non-Smoker	Insufficient
P267	81	Female	Other	28.68	32.35	895.26	782.26	22.19	Rural	Spring	None	Diabetes	Sedentary	Sufficient
P268	66	Male	Other	24.19	23.52	680.22	267.43	14.98	Rural	Spring	Anticonvulsants	Hypertension	Active	Insufficient
P269	34	Female	Caucasian	62.17	32.31	787.07	361.1	8.17	Rural	Spring	Steroids	Hypertension	Active	Insufficient
P270	61	Female	Asian	34.9	22.67	1176.18	495.44	5.08	Rural	Summer	Anticonvulsants	None	Smoker	Sufficient
P271	47	Female	Asian	11.18	20.68	973.71	702.04	18.62	Urban	Winter	Steroids	Osteoporosis	Sedentary	Sufficient
P272	63	Female	Other	58.74	33.43	537.11	298.21	21.57	Urban	Spring	Anticonvulsants	Osteoporosis	Non-Smoker	Insufficient
P273	23	Male	Hispanic	8.1	20.5	1457.56	366.17	17.09	Rural	Spring	Diuretics	None	Non-Smoker	Sufficient
P274	54	Male	Caucasian	52.24	39.93	1099.5	239.48	22.15	Urban	Summer	Steroids	Osteoporosis	Active	Insufficient
P275	41	Female	Other	55.3	22.04	1242.46	623.59	4.25	Suburban	Spring	Diuretics	Diabetes	Non-Smoker	Sufficient
P276	63	Female	African American	27.92	31.07	487.13	342.93	26.47	Suburban	Spring	Steroids	Diabetes	Active	Deficient
P277	70	Male	African American	58.61	27.05	451.76	433.2	17.47	Suburban	Winter	Anticonvulsants	Hypertension	Active	Insufficient
P278	77	Male	Caucasian	38.52	20.78	421.39	466.22	3.81	Rural	Fall	Diuretics	Diabetes	Smoker	Deficient
P279	80	Female	Hispanic	35.11	18.61	607.67	734.79	13.86	Rural	Spring	Anticonvulsants	Osteoporosis	Sedentary	Sufficient
P280	49	Male	Other	7.95	31.7	855.85	446.8	25.34	Urban	Summer	Steroids	None	Active	Deficient
P281	50	Female	Asian	23.85	35.75	1429.41	287.14	26.93	Urban	Winter	Diuretics	Hypertension	Active	Sufficient
P282	84	Male	Caucasian	65.52	36.52	902.77	514.59	7.94	Urban	Summer	None	None	Active	Insufficient
P283	35	Male	Hispanic	30.47	28.62	719.28	777.77	21.34	Suburban	Winter	Anticonvulsants	Hypertension	Smoker	Sufficient
P284	42	Male	Asian	40.54	35.1	1018.13	564.61	3	Suburban	Winter	Steroids	Hypertension	Active	Sufficient
P285	71	Male	African American	39.58	32.8	523.13	790.03	1.01	Suburban	Spring	Diuretics	None	Sedentary	Insufficient
P286	75	Female	African American	43.38	33.93	1070.46	704.66	16.81	Suburban	Spring	Anticonvulsants	Diabetes	Sedentary	Sufficient
P287	84	Male	Asian	8.99	28.84	1025.28	221.58	20.84	Urban	Spring	Diuretics	Diabetes	Non-Smoker	Insufficient
P288	63	Male	Caucasian	28.54	31.94	1271.19	595.04	23.87	Rural	Fall	Anticonvulsants	Diabetes	Sedentary	Sufficient
P289	41	Female	African American	52	35.72	1485.36	372.06	10.21	Rural	Fall	Anticonvulsants	Diabetes	Non-Smoker	Insufficient
P290	49	Male	Other	18.04	26.75	675.96	535.77	0.2	Suburban	Summer	Anticonvulsants	None	Sedentary	Deficient
P291	64	Male	Asian	18.23	35.73	960.62	367.61	14.39	Rural	Spring	Diuretics	Osteoporosis	Non-Smoker	Sufficient
P292	40	Female	Asian	5.66	31.02	1399.75	409.32	0.48	Rural	Fall	Diuretics	Hypertension	Active	Sufficient
P293	83	Male	African American	33.44	21.65	1263.71	753.9	2.76	Rural	Spring	Anticonvulsants	None	Smoker	Sufficient
P294	44	Female	Caucasian	62.38	18.54	936.15	323.99	9.8	Suburban	Fall	None	Diabetes	Smoker	Insufficient
P295	19	Female	Other	8.37	25.98	1439.91	724.47	13.12	Urban	Fall	None	Diabetes	Smoker	Sufficient
P296	34	Female	Caucasian	17.42	30.03	462.96	218.27	8.38	Urban	Winter	None	None	Active	Insufficient
P297	50	Female	Hispanic	25.16	36.48	1424.1	254.53	17.46	Rural	Spring	Steroids	Hypertension	Smoker	Sufficient
P298	26	Male	Hispanic	52.56	20.8	455.56	712.81	1.66	Urban	Spring	None	None	Sedentary	Deficient
P299	60	Female	African American	46.64	35.6	1002.04	578.33	4.34	Urban	Fall	Diuretics	None	Non-Smoker	Sufficient
P300	65	Male	African American	32.04	36.99	1379.49	648.34	20.86	Suburban	Spring	None	Osteoporosis	Active	Deficient
P301	56	Male	African American	54.34	21.32	688.99	325.65	4.26	Suburban	Fall	Diuretics	None	Smoker	Insufficient
P302	59	Male	Hispanic	44.63	36.74	919.47	522.25	19.19	Rural	Spring	Steroids	Osteoporosis	Sedentary	Deficient
P303	43	Male	Caucasian	63.24	39.81	756.76	642.33	1.64	Rural	Winter	Diuretics	Hypertension	Sedentary	Sufficient
P304	67	Male	Caucasian	58.17	33.99	1447.36	576.39	12.22	Rural	Spring	Diuretics	None	Active	Sufficient
P305	42	Male	African American	21.43	35.26	1306.01	483.02	5.32	Suburban	Winter	Diuretics	None	Active	Insufficient
P306	41	Male	Other	22.64	39.88	1179.9	775.87	3.29	Urban	Summer	None	Diabetes	Smoker	Sufficient
P307	30	Male	Caucasian	13.15	31.32	1046.39	605.69	17.01	Suburban	Spring	Anticonvulsants	None	Non-Smoker	Sufficient
P308	77	Male	Hispanic	26.9	24.77	1302.65	744.65	27.85	Suburban	Spring	Diuretics	Diabetes	Smoker	Insufficient
P309	24	Male	Asian	69.97	36.43	831.49	637.86	1.64	Urban	Spring	None	Diabetes	Smoker	Insufficient
P310	74	Female	Asian	31.37	31.52	892.31	641.28	12.65	Urban	Winter	None	Diabetes	Active	Deficient
P311	53	Female	Asian	19.33	30.79	1203	248.01	21.23	Rural	Spring	None	Hypertension	Smoker	Insufficient
P312	62	Female	Other	54.56	23.58	793.53	415.68	13.88	Urban	Spring	Anticonvulsants	Osteoporosis	Smoker	Sufficient
P313	37	Male	African American	40.26	34.64	470.29	715.02	24.19	Urban	Fall	Anticonvulsants	Diabetes	Non-Smoker	Insufficient
P314	82	Female	Hispanic	14.72	19.8	481.77	339.56	5.39	Urban	Summer	Anticonvulsants	None	Sedentary	Sufficient
P315	25	Female	Other	29.74	38.33	526.9	269.3	28.79	Urban	Winter	Anticonvulsants	None	Sedentary	Deficient
P316	33	Female	Hispanic	31.94	25.17	1356.65	395.66	11.55	Rural	Fall	Steroids	Diabetes	Non-Smoker	Insufficient
P317	31	Male	Hispanic	54	20.81	919.45	332.26	10.25	Rural	Winter	Anticonvulsants	Diabetes	Sedentary	Sufficient
P318	32	Male	African American	6.34	27.73	1184.17	755.17	26.24	Urban	Fall	Anticonvulsants	None	Smoker	Insufficient
P319	83	Male	Asian	22.49	18.93	832.2	720.78	16.92	Urban	Summer	Anticonvulsants	Diabetes	Non-Smoker	Insufficient
P320	49	Male	African American	38.64	33.06	684.58	499.81	15.49	Rural	Fall	Diuretics	Osteoporosis	Non-Smoker	Insufficient
P321	80	Female	Other	22.48	37.86	781.91	236.81	21.81	Rural	Winter	Diuretics	Osteoporosis	Active	Insufficient
P322	68	Female	Other	45.85	36.42	1273.6	628.74	17.4	Urban	Spring	Anticonvulsants	Hypertension	Sedentary	Deficient
P323	42	Female	Other	36.32	20.8	1087.74	574.05	4.88	Suburban	Spring	Steroids	Diabetes	Active	Sufficient
P324	75	Female	African American	28.51	20.78	1431.4	782.33	20.23	Rural	Summer	Diuretics	Hypertension	Smoker	Insufficient
P325	80	Male	Hispanic	66.7	35.9	1147.68	535.37	4	Rural	Winter	None	Hypertension	Non-Smoker	Sufficient
P326	79	Male	Hispanic	46.09	38.33	1027.2	401.84	24.18	Rural	Winter	Diuretics	Hypertension	Smoker	Deficient
P327	39	Male	Caucasian	13.45	28.13	1071.22	511.41	29.69	Urban	Winter	None	Diabetes	Sedentary	Sufficient
P328	75	Female	Other	41.41	28.98	1436.61	787.56	11.32	Urban	Summer	Diuretics	Hypertension	Active	Sufficient
P329	75	Male	Hispanic	55.75	25	1267.02	617.82	13.34	Rural	Spring	Anticonvulsants	Osteoporosis	Sedentary	Deficient
P330	66	Male	Caucasian	51.05	37.67	426.45	603.19	1.39	Urban	Fall	Diuretics	Hypertension	Smoker	Insufficient
P331	69	Female	Hispanic	16.19	32.19	987.55	344.41	0.41	Urban	Summer	Anticonvulsants	Osteoporosis	Active	Sufficient
P332	59	Female	Other	68.21	24.34	1157.17	646.16	27.64	Rural	Fall	Anticonvulsants	Osteoporosis	Sedentary	Sufficient
P333	87	Male	Asian	34.17	24.57	1223.57	650.16	3.86	Urban	Spring	Diuretics	Diabetes	Smoker	Insufficient
P334	32	Male	Other	15.34	37.61	634.46	390.37	13.37	Suburban	Summer	None	Hypertension	Sedentary	Insufficient
P335	71	Male	African American	16.71	18.3	1353.9	490.23	24.46	Urban	Spring	None	Diabetes	Non-Smoker	Sufficient
P336	77	Male	Hispanic	11.39	25.1	1451.43	376.76	26.68	Urban	Fall	Diuretics	Osteoporosis	Active	Deficient
P337	25	Male	Hispanic	57.23	30.2	660.39	355.22	15.58	Rural	Winter	Anticonvulsants	None	Active	Insufficient
P338	70	Male	African American	12.93	21.26	1370.88	215.54	16.95	Rural	Winter	None	Hypertension	Active	Insufficient
P339	77	Female	African American	13.13	20.03	506.68	371.13	20.09	Suburban	Fall	Steroids	Diabetes	Non-Smoker	Deficient
P340	22	Female	Asian	60.28	35.94	461.28	532.38	28.84	Urban	Winter	Anticonvulsants	None	Active	Sufficient
P341	85	Female	Hispanic	27.4	37.68	542.15	200.96	18.08	Suburban	Fall	Diuretics	Hypertension	Non-Smoker	Insufficient
P342	23	Male	Hispanic	7.01	36.12	463.52	369.93	16.78	Suburban	Summer	Anticonvulsants	Hypertension	Active	Sufficient
P343	64	Female	Asian	8.37	37.77	1329.51	728.85	0.44	Rural	Summer	Steroids	Diabetes	Sedentary	Sufficient
P344	72	Male	Caucasian	14.24	30.17	464.96	556.19	2.43	Urban	Summer	Steroids	None	Sedentary	Sufficient
P345	57	Male	Asian	18.87	35.87	698.83	564.72	17.32	Rural	Winter	None	Diabetes	Sedentary	Deficient
P346	69	Female	Other	48.23	26.45	514.13	442.02	28.09	Suburban	Spring	Steroids	Hypertension	Sedentary	Sufficient
P347	33	Male	Hispanic	15.23	32.66	724.96	605.88	26	Suburban	Winter	Anticonvulsants	Hypertension	Non-Smoker	Sufficient
P348	30	Male	African American	12.73	39.75	499.62	313.96	29.48	Rural	Winter	None	Osteoporosis	Smoker	Insufficient
P349	47	Female	Other	54.71	22.97	1134.8	691.25	15.84	Rural	Spring	Steroids	Hypertension	Smoker	Insufficient
P350	36	Female	Hispanic	48.62	26.58	546.66	270.01	23.64	Rural	Spring	None	Hypertension	Sedentary	Deficient
P351	34	Female	Asian	33.3	28.56	1337.03	593.6	25.21	Rural	Spring	None	None	Smoker	Deficient
P352	80	Male	Other	40.71	21.04	1298.91	404.69	19.44	Rural	Spring	Diuretics	None	Smoker	Insufficient
P353	36	Female	Hispanic	25.28	19.78	415.03	648.51	10.16	Suburban	Winter	None	Osteoporosis	Active	Insufficient
P354	75	Female	Caucasian	36.36	36.25	1385.3	529.86	14.1	Rural	Fall	None	Osteoporosis	Non-Smoker	Deficient
P355	72	Male	Caucasian	37.93	39.49	431.84	471.41	25.74	Urban	Summer	Steroids	Osteoporosis	Sedentary	Sufficient
P356	79	Female	African American	30.17	26.9	663.61	301.65	8.96	Suburban	Fall	Anticonvulsants	Diabetes	Smoker	Deficient
P357	40	Female	Hispanic	63.93	19.93	435.63	582.09	27.71	Suburban	Winter	Anticonvulsants	Diabetes	Smoker	Sufficient
P358	26	Female	Caucasian	6.04	19.45	769.43	784.86	6.89	Urban	Spring	Steroids	Osteoporosis	Sedentary	Insufficient
P359	29	Male	Asian	55.84	37.61	965.25	695.36	22.49	Urban	Summer	Anticonvulsants	Diabetes	Active	Insufficient
P360	18	Male	Hispanic	13.08	28.2	1276.31	236	18.92	Suburban	Summer	None	Hypertension	Sedentary	Insufficient
P361	75	Male	Asian	56.84	25.04	771.78	425.74	22.49	Rural	Fall	Diuretics	Osteoporosis	Active	Sufficient
P362	18	Male	Asian	45.03	28.48	1176.04	755.35	13.12	Suburban	Winter	None	Osteoporosis	Smoker	Deficient
P363	51	Female	Caucasian	59.81	25	606.25	501.83	27.98	Suburban	Winter	None	Diabetes	Non-Smoker	Sufficient
P364	65	Male	Hispanic	11.34	28.76	1225.66	597.27	18.97	Urban	Winter	Diuretics	None	Active	Deficient
P365	18	Male	Other	41.33	36.91	659.6	747.56	8.65	Suburban	Summer	Steroids	Osteoporosis	Active	Deficient
P366	33	Female	Caucasian	37.57	31.03	557.9	724.28	19.15	Rural	Fall	None	Diabetes	Sedentary	Deficient
P367	78	Female	Caucasian	50.9	33.28	603.95	501.09	8.6	Urban	Summer	None	Diabetes	Smoker	Insufficient
P368	81	Female	Hispanic	39.73	26.02	600.27	462.59	8.81	Suburban	Summer	Steroids	None	Non-Smoker	Deficient
P369	80	Male	Hispanic	40.15	34.25	964.15	403.82	11.99	Suburban	Spring	None	Osteoporosis	Sedentary	Insufficient
P370	86	Male	Asian	32.92	32.67	1329.28	631.41	25.57	Rural	Fall	None	None	Sedentary	Deficient
P371	39	Male	Hispanic	25.07	20.63	487.57	372.19	15.01	Suburban	Spring	Anticonvulsants	Hypertension	Non-Smoker	Deficient
P372	84	Female	Asian	36.35	30.6	1177.65	349.93	20.37	Suburban	Winter	Steroids	None	Smoker	Insufficient
P373	43	Female	Caucasian	12.7	23.65	1119.78	413.75	11.76	Suburban	Summer	None	None	Non-Smoker	Insufficient
P374	33	Male	African American	67.5	35.69	1359.77	306.33	7.91	Suburban	Fall	None	Diabetes	Sedentary	Sufficient
P375	68	Female	Other	51.44	27.37	668.56	617.07	28.64	Rural	Winter	Diuretics	None	Sedentary	Deficient
P376	74	Female	Caucasian	66.91	39.88	895.12	569.74	18.11	Suburban	Fall	Diuretics	Hypertension	Active	Insufficient
P377	46	Female	Hispanic	19.74	20.04	1418.41	489.73	28.02	Suburban	Summer	Diuretics	Diabetes	Non-Smoker	Sufficient
P378	86	Male	Other	62.16	35.17	1125.99	434.2	6.1	Suburban	Fall	None	Hypertension	Non-Smoker	Sufficient
P379	64	Female	African American	57.57	32.82	827.65	745.44	4.41	Urban	Winter	None	None	Non-Smoker	Insufficient
P380	79	Female	African American	49.01	34.88	544.55	217.47	25.67	Rural	Spring	Diuretics	Hypertension	Sedentary	Deficient
P381	86	Male	Asian	45.63	24.77	688.73	661.46	20.43	Urban	Summer	Anticonvulsants	Hypertension	Smoker	Sufficient
P382	33	Male	Other	25.58	28.83	1039.34	741.15	5.6	Urban	Spring	Anticonvulsants	None	Sedentary	Deficient
P383	65	Female	Asian	58.07	35.52	1189.98	467.81	8.08	Rural	Summer	Anticonvulsants	None	Active	Deficient
P384	56	Female	Caucasian	37.6	23.12	536.86	530.41	24.02	Urban	Winter	Anticonvulsants	Diabetes	Sedentary	Sufficient
P385	50	Male	Other	9.61	22.97	1059.56	766.68	13.62	Urban	Summer	Steroids	Diabetes	Sedentary	Insufficient
P386	40	Male	Caucasian	25.34	30.12	1005.39	327.37	20.12	Urban	Spring	Diuretics	Osteoporosis	Sedentary	Deficient
P387	27	Female	Asian	65.79	29.52	965.35	512.08	9.55	Rural	Summer	None	Diabetes	Active	Insufficient
P388	86	Female	Other	60.29	24.21	1159.14	484.83	11.44	Suburban	Winter	Diuretics	None	Non-Smoker	Sufficient
P389	51	Female	Asian	68.82	24.56	1321.19	355.04	29.72	Rural	Summer	Anticonvulsants	Hypertension	Smoker	Deficient
P390	69	Female	Other	45.82	24.11	755.29	691.16	7.43	Rural	Spring	None	Hypertension	Smoker	Insufficient
P391	27	Male	Asian	21.09	34.97	1377.91	739.76	15.19	Rural	Winter	Steroids	Diabetes	Active	Insufficient
P392	36	Female	African American	15.58	32.34	576.7	669.16	25.33	Urban	Spring	Diuretics	Diabetes	Non-Smoker	Deficient
P393	75	Female	Asian	17.15	36.31	590.33	317.22	7.18	Suburban	Summer	None	None	Non-Smoker	Insufficient
P394	18	Male	African American	6.29	39.46	693.45	252.05	12.46	Rural	Fall	None	Hypertension	Active	Insufficient
P395	86	Female	Asian	30.39	28.43	531.48	563.27	18.45	Rural	Spring	Anticonvulsants	Osteoporosis	Sedentary	Sufficient
P396	21	Male	Other	17.44	19.47	653.35	234.26	14.44	Suburban	Summer	Anticonvulsants	Osteoporosis	Non-Smoker	Sufficient
P397	33	Female	Other	31.76	19.06	517.05	603.7	13.79	Suburban	Fall	Diuretics	Diabetes	Smoker	Insufficient
P398	41	Female	Other	65.77	24.5	1303.93	518.25	10.88	Suburban	Fall	Steroids	Osteoporosis	Active	Insufficient
P399	19	Male	Hispanic	32.99	38.52	552.87	597.67	17.6	Urban	Winter	None	None	Smoker	Deficient
P400	49	Male	Caucasian	62.07	29.51	1222.03	554.1	18.73	Suburban	Fall	Anticonvulsants	Osteoporosis	Sedentary	Sufficient
P401	41	Female	Other	44.36	23.98	452.71	453.62	19.6	Urban	Spring	Diuretics	Diabetes	Active	Deficient
P402	29	Female	African American	21.06	26.78	1443.37	320.53	2.11	Rural	Spring	Anticonvulsants	None	Smoker	Insufficient
P403	67	Female	Other	28.13	31.17	1182.28	383.42	18.93	Urban	Fall	Diuretics	Hypertension	Smoker	Deficient
P404	52	Male	Hispanic	10.45	32.36	407.48	514.7	28.6	Suburban	Summer	Anticonvulsants	None	Sedentary	Insufficient
P405	50	Female	African American	26.68	21.39	1240.24	591.12	16.23	Urban	Spring	Steroids	Diabetes	Active	Sufficient
P406	50	Male	Hispanic	49.04	39.49	965.49	667.69	21.46	Suburban	Spring	None	Diabetes	Non-Smoker	Sufficient
P407	78	Male	African American	9.69	29.98	1257.3	660.3	16.7	Urban	Winter	Anticonvulsants	Osteoporosis	Non-Smoker	Insufficient
P408	68	Female	Asian	18.35	20.99	974.75	783.61	25.64	Rural	Summer	None	Osteoporosis	Smoker	Sufficient
P409	60	Male	Caucasian	29.79	37.66	1105.13	371.5	27.89	Urban	Fall	Diuretics	Hypertension	Sedentary	Insufficient
P410	29	Female	Caucasian	68.83	19.64	1264.96	242.67	5.53	Rural	Summer	Steroids	Hypertension	Smoker	Deficient
P411	84	Female	Hispanic	56.02	37.97	845.62	407.39	13.11	Suburban	Winter	None	Diabetes	Sedentary	Insufficient
P412	82	Female	Caucasian	52.68	39.92	402.98	645.98	11.77	Rural	Winter	Anticonvulsants	Diabetes	Non-Smoker	Deficient
P413	50	Female	Hispanic	12.55	33.41	1334.94	462.87	12.16	Suburban	Summer	None	Diabetes	Smoker	Insufficient
P414	57	Female	Hispanic	55.76	34.95	818.98	690.67	3.77	Suburban	Winter	None	Hypertension	Smoker	Sufficient
P415	60	Male	Hispanic	56.04	25.42	945.65	529.6	24.41	Rural	Winter	Diuretics	Diabetes	Sedentary	Insufficient
P416	61	Male	Caucasian	44.07	38.71	408.54	757.88	1.07	Rural	Winter	Steroids	Hypertension	Active	Insufficient
P417	46	Female	Hispanic	69.37	29.65	941.3	768.72	15.85	Urban	Summer	Steroids	Diabetes	Sedentary	Insufficient
P418	30	Female	Caucasian	26.14	34.11	1485.14	241.58	19.86	Urban	Winter	None	None	Active	Sufficient
P419	29	Male	Hispanic	66.18	38.33	706.09	473.85	6.22	Rural	Fall	None	None	Non-Smoker	Insufficient
P420	63	Male	Other	64.46	39.45	834.96	565.81	27.18	Rural	Fall	Diuretics	Diabetes	Smoker	Sufficient
P421	19	Male	Hispanic	5.75	36.33	1155.91	353.52	25.16	Rural	Spring	None	None	Smoker	Insufficient
P422	52	Male	African American	34.26	24.67	1296.27	444.25	14.13	Rural	Fall	Diuretics	Hypertension	Sedentary	Deficient
P423	25	Female	Hispanic	68.51	39.26	859.13	606.61	12.33	Suburban	Spring	Steroids	Osteoporosis	Sedentary	Insufficient
P424	43	Female	Asian	11.7	31.82	740.64	336.04	7.1	Rural	Summer	Steroids	None	Non-Smoker	Deficient
P425	51	Male	Hispanic	40.61	38.47	1431.61	561.19	21.9	Rural	Winter	Diuretics	Osteoporosis	Non-Smoker	Sufficient
P426	24	Female	African American	68.63	32.87	1144.86	618.47	3.95	Rural	Fall	None	None	Active	Sufficient
P427	85	Male	African American	41.11	24.76	530.92	254.3	20.41	Rural	Spring	Steroids	Hypertension	Non-Smoker	Insufficient
P428	75	Female	Caucasian	17.34	26.14	475.82	498.52	25.27	Suburban	Summer	Anticonvulsants	None	Non-Smoker	Sufficient
P429	46	Male	Other	42.84	30.11	931.9	357.85	6.85	Urban	Spring	Diuretics	None	Non-Smoker	Insufficient
P430	53	Female	Hispanic	18.29	35.38	642.1	634.63	25.99	Urban	Winter	Steroids	Diabetes	Non-Smoker	Sufficient
P431	38	Male	Caucasian	38.78	25	679.38	313.73	1	Urban	Fall	Steroids	Osteoporosis	Active	Deficient
P432	53	Male	Other	9.81	30.75	1365.46	735.34	27.38	Urban	Summer	Steroids	Osteoporosis	Non-Smoker	Sufficient
P433	27	Female	Hispanic	44.36	25.6	498.52	458.56	3.55	Urban	Spring	Anticonvulsants	Hypertension	Active	Deficient
P434	41	Male	Asian	38.59	35.95	1186.9	318.8	19.37	Suburban	Summer	Anticonvulsants	Hypertension	Sedentary	Insufficient
P435	81	Female	Hispanic	53.11	28.27	698.26	462.81	7.5	Urban	Spring	Anticonvulsants	Osteoporosis	Smoker	Insufficient
P436	66	Female	African American	46	19.69	1236.36	445.25	25.1	Suburban	Spring	None	Diabetes	Sedentary	Insufficient
P437	53	Male	African American	40.72	21.65	1194.65	457.35	15.37	Suburban	Winter	Diuretics	Diabetes	Non-Smoker	Deficient
P438	41	Female	Asian	49.84	19.34	408.13	551.34	4.06	Urban	Winter	None	Osteoporosis	Smoker	Insufficient
P439	40	Female	Caucasian	14.36	28.98	960.05	512.7	17.13	Urban	Spring	Anticonvulsants	None	Non-Smoker	Insufficient
P440	79	Female	Other	43.7	20.34	553.25	289.87	12.24	Urban	Fall	Diuretics	Osteoporosis	Non-Smoker	Deficient
P441	54	Female	Hispanic	16.19	20.51	1352.85	239.35	19.84	Rural	Summer	None	None	Sedentary	Sufficient
P442	29	Female	African American	65.16	38.7	1358.74	637.65	26.46	Suburban	Summer	None	Osteoporosis	Non-Smoker	Insufficient
P443	72	Male	Caucasian	9.44	37.2	860.18	535.83	12.28	Urban	Winter	None	None	Sedentary	Sufficient
P444	30	Female	Asian	32.97	27.95	888.84	415.4	8.7	Rural	Fall	Anticonvulsants	Diabetes	Non-Smoker	Sufficient
P445	40	Female	African American	50.23	39.69	733.61	685.01	0.44	Suburban	Spring	Steroids	Osteoporosis	Active	Insufficient
P446	47	Female	Asian	34.77	18	1188.27	432.84	17.25	Rural	Winter	Diuretics	Hypertension	Smoker	Insufficient
P447	34	Female	Hispanic	10.99	31.51	794.53	677.58	12.07	Rural	Spring	Anticonvulsants	None	Sedentary	Deficient
P448	79	Female	Other	40.97	31.56	694.57	383.45	11.24	Urban	Spring	Diuretics	Diabetes	Sedentary	Deficient
P449	30	Male	African American	46.71	28.06	875.45	243.71	5.49	Suburban	Winter	Anticonvulsants	Hypertension	Smoker	Insufficient
P450	76	Female	African American	50.75	26.73	500.64	759.58	12.9	Rural	Fall	None	Diabetes	Sedentary	Sufficient
P451	36	Male	Hispanic	29.26	28.02	1221.26	436.73	29.53	Suburban	Summer	None	None	Smoker	Deficient
P452	66	Male	Caucasian	41.64	27.13	413.86	675.62	8.93	Urban	Winter	Steroids	Osteoporosis	Active	Deficient
P453	29	Male	Other	34.29	34.07	1108.93	367.49	17.99	Suburban	Fall	Steroids	Diabetes	Non-Smoker	Insufficient
P454	78	Male	African American	48.68	20.98	601.15	587.82	23.29	Rural	Spring	Diuretics	Osteoporosis	Active	Insufficient
P455	36	Female	Other	42.93	22.35	655.64	723.99	22.47	Rural	Winter	Steroids	Osteoporosis	Non-Smoker	Insufficient
P456	26	Male	African American	39.17	21.97	1099.2	224.99	9.86	Suburban	Summer	Steroids	Diabetes	Smoker	Insufficient
P457	88	Male	Other	21.22	23.77	1492.24	698.38	18.33	Rural	Summer	Diuretics	Diabetes	Active	Deficient
P458	45	Female	Asian	5.13	29.56	1255.49	542.8	26.14	Rural	Spring	Anticonvulsants	Diabetes	Non-Smoker	Deficient
P459	69	Female	African American	16.32	20.45	648.42	564.48	0.46	Rural	Winter	Steroids	Osteoporosis	Smoker	Deficient
P460	33	Female	Other	12.61	37.1	593.63	513.89	13.07	Urban	Summer	Anticonvulsants	Hypertension	Non-Smoker	Sufficient
P461	86	Male	Caucasian	34.19	24.54	1352.86	724.69	6.73	Urban	Winter	None	None	Sedentary	Deficient
P462	29	Female	Asian	44.8	21.58	888.6	226.06	11.66	Rural	Summer	Steroids	Hypertension	Sedentary	Deficient
P463	42	Female	Asian	18.85	32.86	550.76	356.62	12.48	Suburban	Spring	None	Osteoporosis	Smoker	Insufficient
P464	69	Male	Caucasian	66.04	18.84	1348.43	725.46	22.4	Urban	Spring	None	Diabetes	Non-Smoker	Deficient
P465	70	Female	Other	5.43	31.64	1297.7	651.41	2.81	Suburban	Winter	Anticonvulsants	Diabetes	Sedentary	Deficient
P466	40	Female	Hispanic	55.2	33.36	1482.3	210.59	15.38	Rural	Fall	Diuretics	None	Active	Deficient
P467	33	Female	Caucasian	45.64	22.73	1400.72	510.2	16.93	Rural	Fall	Steroids	None	Non-Smoker	Insufficient
P468	74	Female	Other	29.28	18.92	1336.97	517.74	14.82	Suburban	Spring	Anticonvulsants	Hypertension	Non-Smoker	Deficient
P469	56	Male	Caucasian	8.28	26	457.83	440.53	21.96	Urban	Summer	Diuretics	Hypertension	Sedentary	Deficient
P470	70	Female	Caucasian	45.79	20.17	514.86	378.44	11.51	Suburban	Fall	None	None	Sedentary	Sufficient
P471	59	Female	African American	30.06	20.56	1025.88	609.03	28.35	Suburban	Spring	Steroids	Osteoporosis	Smoker	Sufficient
P472	75	Male	Other	65.86	23.59	984.63	324.67	14.45	Rural	Summer	None	Hypertension	Non-Smoker	Sufficient
P473	56	Female	Hispanic	40.23	24.5	903.76	679.37	17.14	Urban	Summer	None	Diabetes	Active	Sufficient
P474	31	Male	African American	66.08	29.66	836.47	681.82	24.77	Suburban	Fall	Steroids	Diabetes	Sedentary	Insufficient
P475	22	Female	Caucasian	19.33	32.92	874.33	449.16	8.26	Urban	Spring	Diuretics	Osteoporosis	Non-Smoker	Sufficient
P476	52	Male	Caucasian	52.17	31.04	1026.23	370.13	2.26	Rural	Summer	Diuretics	None	Sedentary	Deficient
P477	35	Male	Caucasian	45.12	21.26	402.28	370.33	21.23	Urban	Summer	Steroids	Hypertension	Smoker	Sufficient
P478	26	Male	Other	53.06	21.79	686.78	489.37	14.49	Rural	Winter	Steroids	Diabetes	Non-Smoker	Insufficient
P479	75	Male	Other	18.95	37.33	970.11	631.75	26.9	Urban	Winter	Anticonvulsants	None	Non-Smoker	Sufficient
P480	34	Female	African American	48.22	30.28	1194.44	415.32	29.48	Suburban	Fall	Anticonvulsants	Hypertension	Smoker	Sufficient
P481	24	Male	Hispanic	37.37	37.14	591.57	566.03	11.97	Rural	Winter	None	Osteoporosis	Active	Insufficient
P482	63	Female	African American	53.28	26.17	1001.57	429.49	12.46	Suburban	Spring	Steroids	Diabetes	Sedentary	Insufficient
P483	30	Male	Asian	26.26	31.52	1185.91	382.71	12.24	Rural	Fall	Diuretics	Osteoporosis	Smoker	Insufficient
P484	57	Male	Caucasian	62.85	29.52	889.09	214.92	9.74	Urban	Fall	None	Osteoporosis	Non-Smoker	Insufficient
P485	59	Male	Caucasian	10.48	25.02	429.79	202.35	23.45	Urban	Winter	None	Osteoporosis	Smoker	Insufficient
P486	26	Female	Caucasian	57.47	28.34	894.19	336.32	22.77	Rural	Summer	None	Hypertension	Non-Smoker	Insufficient
P487	67	Male	African American	60.99	29.05	726.09	443.84	14.36	Rural	Spring	None	Osteoporosis	Smoker	Deficient
P488	44	Female	African American	58.12	22.42	1422.61	710.76	1.34	Rural	Spring	Diuretics	Hypertension	Active	Sufficient
P489	83	Female	Caucasian	38.33	24.93	537.07	679.09	9.29	Urban	Spring	None	Hypertension	Non-Smoker	Sufficient
P490	22	Female	African American	33.5	35.41	1117.72	360.3	8.77	Rural	Fall	Steroids	Osteoporosis	Smoker	Insufficient
P491	46	Female	Other	69.76	38.15	457.99	346.72	24.33	Rural	Spring	Anticonvulsants	Osteoporosis	Active	Insufficient
P492	54	Female	Other	19.9	25.92	890.79	336.39	2.63	Suburban	Summer	Diuretics	None	Active	Deficient
P493	55	Female	African American	40.55	24.75	1009.38	403.54	24.17	Rural	Summer	Steroids	Diabetes	Sedentary	Deficient
P494	25	Female	Caucasian	48.59	22.29	727.75	498.92	20.08	Suburban	Winter	Steroids	None	Non-Smoker	Insufficient
P495	82	Female	African American	50.56	32.93	900.58	463.2	21.97	Suburban	Spring	Steroids	Diabetes	Sedentary	Deficient
P496	34	Female	African American	18.26	25.11	579.91	330.96	12.97	Suburban	Fall	Anticonvulsants	Diabetes	Active	Deficient
P497	88	Male	African American	47.51	39.73	734.54	278.27	20.39	Urban	Winter	Anticonvulsants	None	Sedentary	Insufficient
P498	62	Male	Asian	58.19	25.17	1083.22	207.55	18.27	Suburban	Summer	Anticonvulsants	None	Sedentary	Insufficient
P499	21	Male	Other	8.25	26.67	731.98	292.38	23.07	Rural	Spring	Steroids	Diabetes	Smoker	Insufficient
P500	53	Male	Hispanic	64.25	31.27	1389.72	623.21	13.4	Urban	Summer	Anticonvulsants	Diabetes	Sedentary	Insufficient
P501	87	Male	Hispanic	6.92	35.64	1091.25	346.18	14.18	Urban	Winter	None	Diabetes	Active	Sufficient
P502	48	Female	Asian	28.14	28.33	882.51	481.16	19.31	Urban	Summer	Anticonvulsants	Hypertension	Sedentary	Sufficient
P503	36	Female	African American	6.03	27.3	442.63	554.78	3.24	Urban	Spring	Diuretics	Diabetes	Non-Smoker	Insufficient
P504	78	Female	Asian	10.01	39.9	949.5	732.1	13.09	Urban	Spring	Steroids	Osteoporosis	Smoker	Deficient
P505	71	Female	Asian	64.23	18.23	1241.25	733.31	29.16	Urban	Winter	Steroids	Osteoporosis	Active	Insufficient
P506	56	Female	Caucasian	28.07	37.69	692.11	647.44	1.13	Urban	Spring	None	Osteoporosis	Sedentary	Sufficient
P507	36	Female	Other	32.61	21.28	1287.45	221.09	9.48	Suburban	Summer	Anticonvulsants	None	Non-Smoker	Deficient
P508	56	Female	Hispanic	19	35.29	676.99	545.04	9.42	Rural	Summer	Anticonvulsants	None	Active	Sufficient
P509	84	Male	African American	43.81	31.59	1306.12	671.95	19	Rural	Fall	Diuretics	None	Sedentary	Insufficient
P510	62	Male	Hispanic	43.66	25.52	493.8	210.37	3.17	Suburban	Fall	None	Diabetes	Smoker	Sufficient
P511	30	Male	Hispanic	29.19	37.23	1352.8	529.81	18.86	Suburban	Fall	Diuretics	Osteoporosis	Sedentary	Sufficient
P512	75	Male	Other	26.65	18.28	949.11	714.66	2.85	Urban	Summer	Diuretics	Diabetes	Active	Sufficient
P513	37	Female	Hispanic	62.52	22.99	726.19	484.46	2.85	Urban	Summer	Steroids	Hypertension	Active	Deficient
P514	89	Female	Hispanic	29.91	30.47	691.62	202.46	21.85	Suburban	Winter	Steroids	Hypertension	Active	Sufficient
P515	78	Female	Asian	37.08	25.73	875.21	206.61	9.72	Urban	Fall	Anticonvulsants	None	Non-Smoker	Deficient
P516	56	Male	Other	23.41	31.43	1498.95	449.98	29.32	Rural	Summer	Anticonvulsants	Hypertension	Sedentary	Insufficient
P517	18	Female	Caucasian	56.14	18.53	642.36	293.01	1.12	Rural	Winter	Diuretics	Osteoporosis	Sedentary	Insufficient
P518	20	Female	African American	30.83	20.56	513.54	598.67	13.35	Urban	Summer	Anticonvulsants	Hypertension	Sedentary	Sufficient
P519	79	Female	Hispanic	38.38	20.8	1043.54	625.28	3.39	Urban	Winter	Diuretics	None	Smoker	Deficient
P520	80	Male	African American	21.47	22.16	937.4	306.73	10.54	Urban	Fall	Anticonvulsants	Diabetes	Non-Smoker	Insufficient
P521	42	Female	Caucasian	69.2	28.11	976.62	733.12	29.95	Rural	Fall	Anticonvulsants	Hypertension	Non-Smoker	Deficient
P522	73	Male	African American	23.95	34.55	1133.63	465.14	26.67	Urban	Fall	Steroids	Osteoporosis	Smoker	Deficient
P523	50	Male	Caucasian	55.1	37.92	693.86	285.71	1.45	Suburban	Summer	Steroids	Osteoporosis	Non-Smoker	Sufficient
P524	55	Male	Asian	32.79	36.38	1401.73	658.55	16.9	Urban	Summer	Steroids	Osteoporosis	Smoker	Sufficient
P525	23	Male	Hispanic	18.4	22.33	879.24	673.98	19.43	Suburban	Winter	Steroids	Diabetes	Active	Deficient
P526	75	Female	Caucasian	56.98	27.71	541.99	583.58	6.29	Urban	Spring	None	Osteoporosis	Active	Deficient
P527	61	Male	African American	26.68	22.39	1216.53	712.08	4.35	Urban	Spring	Steroids	None	Non-Smoker	Sufficient
P528	62	Male	Hispanic	61.24	23.82	1107.41	642.42	27.13	Rural	Fall	None	None	Active	Deficient
P529	49	Female	Asian	64.49	29.08	747.32	729.32	29.06	Suburban	Spring	Steroids	Osteoporosis	Active	Sufficient
P530	62	Female	Hispanic	60.89	19.5	1083.67	460.33	29.76	Suburban	Fall	Anticonvulsants	Hypertension	Active	Deficient
P531	78	Male	Caucasian	7.28	22.8	641.85	648.56	23.69	Suburban	Winter	Diuretics	Osteoporosis	Sedentary	Sufficient
P532	64	Female	Asian	56.18	38.58	889.32	799.85	19.91	Rural	Spring	Anticonvulsants	None	Active	Deficient
P533	38	Male	African American	31.74	28.25	1389.35	634.96	10.37	Suburban	Spring	Anticonvulsants	None	Sedentary	Sufficient
P534	53	Male	Asian	61.79	27.8	546.89	268.51	5.14	Rural	Fall	None	None	Smoker	Deficient
P535	36	Male	Asian	46.47	18.32	825.37	510.99	2.37	Urban	Winter	Steroids	Hypertension	Smoker	Insufficient
P536	37	Male	Other	59.19	23.44	1303.26	552.41	20.8	Urban	Spring	Diuretics	Hypertension	Smoker	Insufficient
P537	74	Female	Asian	37.46	37.06	1466.44	304.53	23.54	Suburban	Spring	Diuretics	Hypertension	Smoker	Deficient
P538	35	Male	Asian	39.78	21.62	899.32	777.73	24.79	Urban	Spring	Steroids	None	Smoker	Insufficient
P539	64	Female	Hispanic	14.39	27.13	957.7	305.35	27.41	Urban	Winter	None	Diabetes	Active	Deficient
P540	66	Female	African American	55.96	18.32	1029.39	306.53	26.4	Suburban	Winter	None	Osteoporosis	Active	Deficient
P541	31	Female	Hispanic	32.26	28.52	1425.58	749.1	29.99	Urban	Spring	None	Osteoporosis	Active	Insufficient
P542	32	Female	Hispanic	37.51	18.46	1344.03	479.12	7.32	Suburban	Fall	Diuretics	None	Smoker	Deficient
P543	48	Male	Caucasian	56.03	36.03	587.66	237.91	22.9	Suburban	Fall	None	Hypertension	Smoker	Sufficient
P544	18	Female	Hispanic	43.92	36.15	880.43	558.91	17.59	Urban	Spring	None	Diabetes	Sedentary	Deficient
P545	71	Male	Other	18.07	35.33	910.4	561.1	7.84	Urban	Winter	Diuretics	Diabetes	Non-Smoker	Deficient
P546	20	Female	Other	43.37	24.23	1268.01	238.7	29.46	Urban	Spring	Diuretics	Hypertension	Active	Insufficient
P547	33	Female	Caucasian	31.5	36.42	1063.18	783.51	26.94	Urban	Winter	Anticonvulsants	Osteoporosis	Non-Smoker	Sufficient
P548	74	Male	African American	35.52	29.95	1119.64	526.42	3.86	Urban	Spring	Diuretics	Osteoporosis	Smoker	Deficient
P549	29	Male	African American	6.84	26.22	1498.02	535.88	0.78	Rural	Winter	Steroids	Diabetes	Smoker	Deficient
P550	33	Male	Hispanic	18.65	31.76	482.46	512.07	20.65	Urban	Summer	Diuretics	Diabetes	Smoker	Deficient
P551	89	Female	Hispanic	23.27	18.27	645.31	566.44	18.12	Rural	Fall	Diuretics	Hypertension	Non-Smoker	Deficient
P552	41	Female	Hispanic	51.34	21.15	848.69	358.58	28.07	Suburban	Summer	None	Osteoporosis	Sedentary	Deficient
P553	45	Male	African American	5.75	34.33	782.56	372.34	7.02	Urban	Fall	Anticonvulsants	Diabetes	Smoker	Deficient
P554	25	Male	Asian	31.57	23.37	423.81	506.8	2.53	Urban	Winter	None	Osteoporosis	Sedentary	Sufficient
P555	53	Male	Other	65.06	31.16	500.96	684.01	7.78	Urban	Summer	Anticonvulsants	Diabetes	Sedentary	Sufficient
P556	25	Male	Asian	12.27	26.47	1149.05	229.92	0.57	Suburban	Fall	None	Hypertension	Active	Deficient
P557	75	Female	Asian	38.57	36.81	1367.26	562.04	1.08	Rural	Spring	Steroids	Osteoporosis	Non-Smoker	Deficient
P558	77	Male	African American	56.12	38.95	965.65	684.07	27.45	Rural	Winter	None	Diabetes	Smoker	Insufficient
P559	67	Male	Asian	66.26	37.44	993.11	294.15	10.56	Urban	Winter	None	Diabetes	Sedentary	Sufficient
P560	45	Male	Caucasian	53.54	23.95	680.6	209.01	12.32	Urban	Spring	Steroids	Diabetes	Non-Smoker	Sufficient
P561	58	Male	Hispanic	51.84	22.27	1244.66	387.63	0.55	Urban	Spring	Steroids	Diabetes	Non-Smoker	Deficient
P562	81	Female	Caucasian	58.72	28.44	1226.97	552.89	8.12	Urban	Fall	Diuretics	Hypertension	Smoker	Sufficient
P563	44	Male	Other	34	18.16	1047.2	282.97	24.14	Suburban	Winter	None	Osteoporosis	Active	Sufficient
P564	80	Female	Hispanic	57.38	18.57	633.93	455.67	18.46	Urban	Fall	Steroids	Osteoporosis	Active	Insufficient
P565	34	Male	Asian	5.52	30.17	506.72	531.39	22.61	Suburban	Spring	Steroids	None	Sedentary	Insufficient
P566	50	Male	Other	65.1	29.45	470.66	559.33	13.42	Urban	Winter	Diuretics	Osteoporosis	Active	Sufficient
P567	46	Female	Hispanic	33.81	39.88	1051.97	364.65	9.29	Rural	Spring	Anticonvulsants	None	Active	Sufficient
P568	30	Male	Asian	40.97	22.44	1307.54	440.02	14.48	Rural	Fall	Steroids	Diabetes	Active	Sufficient
P569	63	Female	Caucasian	21.57	23.68	1344.16	667	9.69	Urban	Fall	Steroids	Hypertension	Non-Smoker	Deficient
P570	52	Female	Hispanic	53.26	20.5	909.98	764.73	25.17	Urban	Fall	None	Hypertension	Smoker	Insufficient
P571	23	Male	Asian	9.98	38.19	1262.7	717.13	8.93	Suburban	Winter	Diuretics	Diabetes	Non-Smoker	Deficient
P572	86	Female	Caucasian	61.72	35.11	1441.57	538.57	19.79	Urban	Spring	None	None	Non-Smoker	Insufficient
P573	64	Female	Other	58.83	36.09	702.69	446.18	4.11	Urban	Spring	Anticonvulsants	Diabetes	Smoker	Insufficient
P574	42	Female	Other	19.04	37.86	837.76	399.77	20.61	Urban	Fall	Diuretics	Hypertension	Non-Smoker	Insufficient
P575	83	Female	Other	57.61	29.55	1424.63	274.97	27.4	Rural	Fall	None	Hypertension	Sedentary	Sufficient
P576	27	Female	Other	56.11	27.93	772.05	263.93	18.26	Suburban	Fall	Steroids	Osteoporosis	Sedentary	Insufficient
P577	73	Female	African American	46.09	25.27	1405.26	613.01	16.8	Rural	Fall	Steroids	None	Non-Smoker	Deficient
P578	47	Female	Hispanic	29.28	30.96	1479.15	355.88	28.83	Suburban	Summer	Diuretics	Osteoporosis	Active	Insufficient
P579	22	Female	Hispanic	22.65	27.99	1127.99	352.8	18.82	Rural	Summer	Steroids	Hypertension	Non-Smoker	Deficient
P580	50	Male	African American	20.07	27.93	1298.58	798.92	7.79	Urban	Summer	None	Hypertension	Active	Insufficient
P581	82	Male	Asian	25.71	38.61	1224.5	312.76	8.77	Rural	Fall	Diuretics	Osteoporosis	Non-Smoker	Insufficient
P582	35	Female	Asian	63.73	39.65	1169.49	288.84	21.16	Rural	Fall	Steroids	Osteoporosis	Sedentary	Sufficient
P583	66	Male	Other	10.05	35.52	737.62	259.21	22.06	Suburban	Spring	Steroids	Hypertension	Active	Deficient
P584	28	Female	Caucasian	58.88	34.65	462.8	547.88	9.1	Suburban	Winter	Anticonvulsants	Osteoporosis	Sedentary	Insufficient
P585	43	Female	Asian	27.68	32.97	777.36	576.72	10.36	Rural	Spring	Anticonvulsants	Osteoporosis	Non-Smoker	Insufficient
P586	80	Male	Caucasian	38.9	21.65	1133.63	419.14	29.73	Suburban	Summer	Diuretics	None	Smoker	Deficient
P587	76	Female	Hispanic	56.64	19.3	512.78	521.25	3.06	Suburban	Spring	Anticonvulsants	Hypertension	Active	Insufficient
P588	44	Female	Caucasian	62.48	33.2	413.11	673.04	12.14	Suburban	Fall	None	Diabetes	Active	Sufficient
P589	66	Female	Hispanic	27.41	34.03	553.66	690.86	1.87	Suburban	Summer	Steroids	None	Non-Smoker	Deficient
P590	50	Female	African American	35.02	19.03	1187.31	774.75	24.63	Suburban	Summer	Steroids	Diabetes	Non-Smoker	Sufficient
P591	18	Male	African American	31.94	38.42	1470.07	694.56	2.77	Rural	Winter	Steroids	Osteoporosis	Active	Deficient
P592	38	Female	Other	5.86	20.01	1481.37	538.9	20.22	Suburban	Winter	Diuretics	Osteoporosis	Smoker	Deficient
P593	72	Female	Asian	24.24	24.29	943.38	307.79	1.69	Urban	Summer	Diuretics	Diabetes	Non-Smoker	Deficient
P594	23	Female	Other	34.85	32.79	1356.29	259.86	20.19	Rural	Summer	Anticonvulsants	Osteoporosis	Non-Smoker	Insufficient
P595	86	Male	Hispanic	31.72	21.74	1210.51	232.71	25.29	Rural	Spring	Steroids	Osteoporosis	Non-Smoker	Deficient
P596	22	Female	Other	51.93	19.22	951.14	599.92	11.96	Rural	Summer	Steroids	None	Smoker	Deficient
P597	20	Male	Caucasian	30.01	25.29	1030.04	684.52	15.66	Suburban	Fall	Steroids	Diabetes	Active	Deficient
P598	70	Male	Hispanic	36.81	34.85	550.95	505.21	12.05	Urban	Spring	Steroids	None	Sedentary	Sufficient
P599	40	Female	African American	32.92	27.1	1431.43	232.83	9.01	Suburban	Fall	Steroids	Diabetes	Non-Smoker	Deficient
P600	70	Female	Asian	53.14	32.37	787.12	521.28	24.1	Rural	Fall	None	None	Smoker	Insufficient
P601	54	Male	Hispanic	61.09	30.75	890.76	761.45	8.16	Rural	Fall	Steroids	Hypertension	Active	Deficient
P602	34	Female	Hispanic	39.57	18.49	1138.83	558.57	21.69	Rural	Summer	None	Hypertension	Active	Deficient
P603	18	Male	Caucasian	56.31	39.75	767.29	685.66	6.19	Rural	Winter	Steroids	Diabetes	Smoker	Sufficient
P604	68	Male	Asian	24.29	18.91	679.69	680.09	7.5	Suburban	Winter	Diuretics	Hypertension	Non-Smoker	Insufficient
P605	62	Female	African American	40.19	39.29	1094.15	759.28	10.09	Urban	Fall	Diuretics	None	Sedentary	Insufficient
P606	21	Female	Hispanic	27.44	30.1	427.48	662.14	17.67	Urban	Summer	None	Diabetes	Non-Smoker	Insufficient
P607	79	Male	Hispanic	31.92	39.19	1192.8	648.62	13.63	Rural	Spring	Steroids	Hypertension	Active	Deficient
P608	82	Male	Caucasian	52.61	20.52	965.43	340.46	22.35	Urban	Fall	Diuretics	Hypertension	Sedentary	Deficient
P609	49	Male	Other	62.31	28.79	1066.33	235.96	6.41	Rural	Spring	Diuretics	Diabetes	Non-Smoker	Insufficient
P610	51	Male	African American	12.9	21.73	1095.07	510.56	0.32	Rural	Spring	Steroids	Hypertension	Sedentary	Insufficient
P611	89	Female	Asian	46.25	19.12	979.76	274.66	23.3	Urban	Summer	Steroids	Hypertension	Smoker	Sufficient
P612	56	Female	Hispanic	42.84	31.59	1040.79	777.32	24.65	Rural	Summer	Diuretics	Diabetes	Non-Smoker	Insufficient
P613	43	Female	Hispanic	12.7	22.57	1152.17	373.95	1.78	Urban	Winter	Steroids	Hypertension	Active	Deficient
P614	51	Female	African American	18.77	30.93	1228.43	711.77	18.33	Rural	Winter	Anticonvulsants	Hypertension	Active	Deficient
P615	71	Female	Other	25.22	20.47	1200.2	432.57	11.35	Urban	Summer	Steroids	Hypertension	Sedentary	Deficient
P616	20	Male	Hispanic	15.85	25.3	1356.58	393.92	23.82	Rural	Fall	Diuretics	Hypertension	Smoker	Sufficient
P617	67	Female	African American	20.84	35.2	608.39	761.1	26.23	Urban	Winter	Diuretics	Osteoporosis	Non-Smoker	Insufficient
P618	29	Female	Caucasian	22.39	27.62	841.26	417.99	25.53	Rural	Spring	None	Diabetes	Smoker	Deficient
P619	82	Female	Other	26.82	31.81	1442.58	434.17	23.32	Rural	Fall	Anticonvulsants	Osteoporosis	Smoker	Sufficient
P620	71	Female	Asian	53.71	32.24	836.25	263.66	8.07	Rural	Spring	Diuretics	Osteoporosis	Sedentary	Sufficient
P621	22	Female	Hispanic	42.17	36.56	537.36	602.27	24.36	Urban	Summer	Anticonvulsants	None	Sedentary	Deficient
P622	74	Male	African American	69.11	25.15	977.99	373.3	16	Suburban	Spring	Steroids	Osteoporosis	Non-Smoker	Sufficient
P623	34	Male	Caucasian	31.96	33.12	520.44	551.36	1.58	Rural	Fall	Diuretics	Osteoporosis	Active	Sufficient
P624	64	Male	Asian	54	39.16	623.14	554.81	13.71	Rural	Summer	None	None	Non-Smoker	Deficient
P625	40	Female	African American	61.65	34.07	1498.15	631.52	28.26	Urban	Fall	Diuretics	Hypertension	Smoker	Sufficient
P626	31	Male	African American	49.13	28.78	995.5	647.14	26.64	Rural	Spring	None	Hypertension	Sedentary	Deficient
P627	83	Male	Asian	31.77	31.88	712.46	508.67	3.07	Rural	Fall	Anticonvulsants	Osteoporosis	Smoker	Deficient
P628	68	Female	Caucasian	53.98	34.27	1494.25	398.6	22.32	Rural	Summer	None	None	Sedentary	Sufficient
P629	55	Female	Caucasian	18.24	31.47	1463.21	702.47	24.17	Rural	Spring	Steroids	Hypertension	Active	Deficient
P630	81	Female	Other	26.29	18.37	884.81	385.92	8.14	Suburban	Spring	Steroids	None	Smoker	Deficient
P631	55	Male	Hispanic	40.53	22.29	686.44	504.51	14.15	Suburban	Winter	Steroids	Diabetes	Sedentary	Insufficient
P632	67	Male	Asian	42.4	35.83	1322.24	440.75	21.33	Rural	Winter	Diuretics	Diabetes	Non-Smoker	Deficient
P633	47	Female	Asian	6.44	24	1187.18	713.05	13.17	Rural	Fall	Steroids	Diabetes	Non-Smoker	Insufficient
P634	68	Female	Asian	66.43	34.09	1155.64	459.15	3.38	Rural	Winter	Steroids	Diabetes	Non-Smoker	Insufficient
P635	80	Male	Caucasian	50.28	26.19	1382.43	431.66	21.18	Suburban	Winter	Diuretics	Osteoporosis	Smoker	Insufficient
P636	69	Male	Hispanic	37.22	29.48	1158.36	613.89	27.35	Suburban	Winter	Anticonvulsants	Diabetes	Sedentary	Insufficient
P637	55	Female	Other	65.65	19.5	712.18	561.46	19.57	Urban	Winter	Steroids	Diabetes	Sedentary	Sufficient
P638	47	Female	African American	33.54	21.99	1163.25	264.35	23.21	Urban	Summer	Steroids	None	Sedentary	Sufficient
P639	68	Male	African American	68.73	39.06	736.39	504.9	10.75	Rural	Summer	Diuretics	Hypertension	Smoker	Deficient
P640	22	Female	Asian	38.3	37.58	1235.16	641.29	5.5	Rural	Winter	Anticonvulsants	None	Sedentary	Deficient
P641	46	Male	Hispanic	12.43	32.35	1081.72	795.24	19.28	Suburban	Fall	Anticonvulsants	Osteoporosis	Active	Deficient
P642	21	Male	Caucasian	54.71	28.11	485.15	577.49	9.83	Rural	Summer	Anticonvulsants	Diabetes	Smoker	Sufficient
P643	27	Male	Hispanic	49.13	32.87	964.12	422.18	25.8	Rural	Winter	Diuretics	Hypertension	Active	Insufficient
P644	73	Male	Hispanic	55.24	31.61	777.63	335.69	3.68	Suburban	Summer	None	Hypertension	Active	Sufficient
P645	34	Female	Caucasian	66.84	30.51	761.43	723.7	13	Suburban	Spring	None	Diabetes	Non-Smoker	Sufficient
P646	34	Female	Asian	55.47	19.3	1062.48	688.74	11.9	Suburban	Summer	Steroids	Diabetes	Smoker	Deficient
P647	86	Male	Hispanic	44.74	31.92	754.56	340.35	28.14	Suburban	Summer	Steroids	Osteoporosis	Sedentary	Deficient
P648	51	Male	African American	60.73	34.92	1254.58	320.38	4.59	Urban	Fall	Steroids	Osteoporosis	Active	Deficient
P649	23	Male	Caucasian	48.76	39.87	477.87	629.08	0.3	Suburban	Summer	None	Diabetes	Smoker	Insufficient
P650	70	Male	Other	31.53	18.24	1126.43	388.97	7.14	Suburban	Fall	Diuretics	Diabetes	Sedentary	Insufficient
P651	83	Male	Asian	62.57	34.06	1290.11	383.84	24.61	Rural	Spring	Steroids	Diabetes	Non-Smoker	Sufficient
P652	60	Female	Caucasian	19.42	30.58	1140.11	291.37	6.28	Rural	Winter	Diuretics	Diabetes	Smoker	Insufficient
P653	40	Female	Other	51.45	27.55	946.95	358.39	7.23	Rural	Fall	Steroids	Hypertension	Smoker	Deficient
P654	72	Female	Other	62.3	20.81	1445.34	456.5	3.9	Urban	Summer	Diuretics	Osteoporosis	Smoker	Insufficient
P655	33	Female	Hispanic	52.54	27	729.93	639.7	21.46	Suburban	Summer	Diuretics	Diabetes	Sedentary	Insufficient
P656	25	Male	Hispanic	50.32	25.8	421.08	401.78	2.08	Suburban	Fall	None	Diabetes	Active	Insufficient
P657	21	Male	Hispanic	53.92	24.66	875.19	397.16	9.94	Urban	Spring	Diuretics	Hypertension	Active	Insufficient
P658	21	Male	Caucasian	35.23	34.08	436.31	370.95	8.47	Suburban	Winter	Anticonvulsants	None	Smoker	Deficient
P659	73	Male	Caucasian	61.82	33.42	1449.33	486.97	16.65	Rural	Summer	None	Diabetes	Smoker	Deficient
P660	42	Male	Asian	18.22	30.96	630.91	308.38	21.91	Urban	Spring	Steroids	Hypertension	Sedentary	Sufficient
P661	84	Female	Hispanic	13.28	38.65	1267.82	491.38	15.99	Suburban	Winter	None	Hypertension	Non-Smoker	Sufficient
P662	84	Male	Other	23.56	25.7	1252.03	622.51	27.93	Urban	Winter	Anticonvulsants	None	Smoker	Sufficient
P663	44	Female	African American	39.55	23.36	639.5	217.87	28.54	Urban	Summer	Anticonvulsants	Osteoporosis	Smoker	Insufficient
P664	49	Female	Asian	38.19	32.43	1083.35	205.87	10.84	Suburban	Fall	Diuretics	Osteoporosis	Non-Smoker	Insufficient
P665	67	Female	Caucasian	58.34	22.37	452.89	245.07	23.33	Rural	Summer	Anticonvulsants	Osteoporosis	Smoker	Deficient
P666	78	Female	Asian	31.3	24.93	931.93	521.4	22.16	Suburban	Summer	Anticonvulsants	Diabetes	Active	Sufficient
P667	68	Male	Asian	36.48	22.94	416.11	712.67	26.79	Suburban	Summer	Anticonvulsants	Osteoporosis	Smoker	Deficient
P668	36	Female	Asian	5.87	19.52	1413.26	202.93	13.44	Rural	Spring	Anticonvulsants	Diabetes	Active	Sufficient
P669	38	Female	Asian	31.63	36.2	1473.69	762	15.91	Suburban	Fall	Steroids	Diabetes	Sedentary	Sufficient
P670	22	Female	African American	47.11	23.6	644.51	263.77	12.47	Suburban	Spring	Steroids	Hypertension	Sedentary	Sufficient
P671	59	Male	Hispanic	6.01	28.41	628.92	705.19	25.51	Suburban	Summer	None	Osteoporosis	Active	Insufficient
P672	78	Male	Other	23.26	18.95	1229.09	489.71	6.89	Urban	Fall	Diuretics	Osteoporosis	Active	Sufficient
P673	39	Male	Asian	18.52	33.39	678.72	595.61	7.19	Urban	Winter	Steroids	Osteoporosis	Non-Smoker	Sufficient
P674	38	Female	Asian	7.73	25.27	1384.58	506.41	11.18	Urban	Fall	Anticonvulsants	Diabetes	Active	Insufficient
P675	87	Female	Asian	36.15	34.38	1031.32	486.23	6.91	Suburban	Summer	Diuretics	Diabetes	Active	Sufficient
P676	18	Male	Hispanic	16.81	27.07	785.86	700.94	16.83	Rural	Fall	Steroids	Osteoporosis	Smoker	Insufficient
P677	22	Female	Caucasian	53.3	22.31	1315.96	653.53	4.03	Urban	Winter	None	Diabetes	Non-Smoker	Insufficient
P678	29	Male	Caucasian	60.12	29.29	942.75	490.04	9.61	Rural	Winter	Anticonvulsants	Diabetes	Active	Deficient
P679	63	Male	African American	40.46	20.87	1402.8	266.98	27.4	Suburban	Fall	Diuretics	None	Active	Insufficient
P680	51	Female	Caucasian	68.81	27.69	1420.82	269.24	12.28	Urban	Winter	Steroids	None	Active	Insufficient
P681	66	Female	Asian	34.28	24.98	581.96	680.92	22.45	Suburban	Spring	Diuretics	Osteoporosis	Smoker	Insufficient
P682	62	Female	Asian	38.37	38.06	402.56	517.63	3.4	Rural	Fall	Steroids	Osteoporosis	Smoker	Sufficient
P683	44	Female	Asian	69.3	19.34	1482.32	488.95	7.43	Urban	Winter	None	None	Smoker	Deficient
P684	43	Male	African American	20.05	33.27	1396.75	608.34	24.22	Urban	Winter	Anticonvulsants	Diabetes	Sedentary	Sufficient
P685	64	Male	Asian	66.27	22.02	460.99	715.3	22.89	Urban	Fall	None	Diabetes	Smoker	Insufficient
P686	73	Male	Caucasian	7.78	25.02	1316.34	577.32	11.58	Urban	Spring	Anticonvulsants	Hypertension	Active	Insufficient
P687	80	Male	Hispanic	34.02	27.14	903.59	657.71	28.63	Rural	Fall	Anticonvulsants	Osteoporosis	Smoker	Deficient
P688	65	Male	Hispanic	9.55	37.98	684.86	659.16	27.32	Urban	Winter	Diuretics	Osteoporosis	Smoker	Deficient
P689	78	Female	Other	52.4	23.34	1366.62	413.76	28.87	Suburban	Fall	Steroids	Osteoporosis	Non-Smoker	Insufficient
P690	43	Male	Caucasian	44.55	20.01	616.33	364.45	12.84	Urban	Winter	None	Hypertension	Active	Insufficient
P691	53	Male	Asian	50.93	25.01	1442.03	680.7	5.92	Rural	Summer	None	Hypertension	Smoker	Sufficient
P692	18	Male	Hispanic	29.34	20.3	626.18	426.31	18.8	Urban	Fall	None	Diabetes	Sedentary	Insufficient
P693	25	Female	Caucasian	29.02	20.83	1075.05	742	20.54	Rural	Fall	Diuretics	None	Non-Smoker	Sufficient
P694	69	Female	Hispanic	7.95	30.62	645.39	241.81	3.76	Rural	Winter	Diuretics	None	Smoker	Deficient
P695	64	Female	Asian	27.75	19.34	1000.24	234.93	23.59	Suburban	Winter	Diuretics	None	Non-Smoker	Sufficient
P696	73	Female	Hispanic	65.4	18.68	1152.37	756.2	0.54	Urban	Winter	Anticonvulsants	Diabetes	Non-Smoker	Insufficient
P697	31	Male	Other	29.65	33.72	609.25	589.07	14.48	Urban	Winter	None	None	Sedentary	Sufficient
P698	45	Male	Other	59.04	25.96	972.97	427.76	9.93	Urban	Fall	Anticonvulsants	Hypertension	Sedentary	Sufficient
P699	19	Female	Hispanic	59.75	20.76	915.97	653.04	22.21	Suburban	Winter	None	Hypertension	Sedentary	Deficient
P700	43	Female	Caucasian	29.26	23.58	478.14	603.4	9.38	Suburban	Fall	None	Osteoporosis	Active	Sufficient
P701	31	Male	Caucasian	46.08	32.13	1300.14	518.72	24.8	Rural	Spring	Steroids	None	Non-Smoker	Insufficient
P702	76	Male	Caucasian	11.2	24.06	769.25	259.32	17.85	Rural	Fall	None	Hypertension	Smoker	Sufficient
P703	73	Female	Hispanic	11.74	28.88	1032.04	687.31	23.82	Rural	Winter	Diuretics	Osteoporosis	Sedentary	Sufficient
P704	24	Female	Caucasian	8.16	20.68	966.26	719.61	29.68	Suburban	Winter	Diuretics	None	Sedentary	Sufficient
P705	20	Female	Asian	42.77	30.94	964.59	303.3	20.37	Suburban	Spring	Diuretics	None	Non-Smoker	Insufficient
P706	40	Female	Other	32.69	24.95	517.94	710.31	29.55	Suburban	Fall	Steroids	Hypertension	Non-Smoker	Sufficient
P707	35	Male	Asian	40.62	31.79	865.83	726.71	0.87	Rural	Spring	Steroids	Osteoporosis	Non-Smoker	Insufficient
P708	55	Male	Caucasian	38.87	35.78	897.6	529.66	10.14	Suburban	Fall	Anticonvulsants	Osteoporosis	Smoker	Sufficient
P709	32	Male	Asian	27.76	31.46	1207.01	593.71	3.24	Rural	Winter	None	Hypertension	Active	Deficient
P710	81	Female	Caucasian	49.04	24.51	1324.02	429.34	7.87	Rural	Fall	None	Hypertension	Active	Deficient
P711	45	Female	Hispanic	54.3	23.63	999.48	369.07	25.17	Urban	Winter	Diuretics	Hypertension	Sedentary	Deficient
P712	56	Male	Asian	5.95	25.2	495.46	633.19	0.97	Urban	Winter	Diuretics	None	Active	Insufficient
P713	74	Male	Hispanic	18.47	21.62	660.53	717.13	15.61	Urban	Summer	Diuretics	Hypertension	Smoker	Insufficient
P714	34	Male	Hispanic	51.36	21.99	581.43	592.45	17.01	Rural	Summer	Diuretics	Hypertension	Active	Insufficient
P715	61	Male	African American	30.13	35.4	537.08	506.95	16.83	Urban	Fall	Diuretics	Diabetes	Smoker	Sufficient
P716	42	Female	Caucasian	48.06	26.46	802.49	295.35	14.26	Urban	Winter	Diuretics	Hypertension	Sedentary	Insufficient
P717	34	Male	Other	27.55	27.59	652.33	232.08	23.72	Urban	Spring	None	Hypertension	Non-Smoker	Insufficient
P718	30	Male	Caucasian	30.4	31.07	640.13	467.42	4.01	Suburban	Winter	Steroids	None	Smoker	Insufficient
P719	42	Male	Other	15.31	30.97	460.16	229.61	9.32	Rural	Spring	Diuretics	Osteoporosis	Non-Smoker	Insufficient
P720	85	Male	Caucasian	21.79	19.48	419.44	541.6	18.47	Urban	Fall	None	None	Sedentary	Deficient
P721	27	Male	Hispanic	44.35	36.29	513.05	429.64	20.73	Suburban	Fall	Diuretics	Diabetes	Smoker	Sufficient
P722	84	Male	Asian	33.16	21.9	589.42	654.31	12.12	Suburban	Spring	Anticonvulsants	Hypertension	Smoker	Deficient
P723	35	Male	Asian	55.33	33.91	874.08	383.39	26.26	Suburban	Spring	Anticonvulsants	Hypertension	Active	Sufficient
P724	51	Female	African American	60.42	35	961.57	555.79	12.46	Urban	Winter	None	Hypertension	Smoker	Sufficient
P725	25	Female	Other	40.21	33.73	554.65	522.61	12.08	Suburban	Fall	Steroids	Hypertension	Sedentary	Deficient
P726	57	Female	Other	54.29	30.74	867.26	202.83	1.09	Rural	Winter	Anticonvulsants	Hypertension	Non-Smoker	Insufficient
P727	59	Female	Other	24.95	18.32	775.92	243.43	16.53	Suburban	Spring	Anticonvulsants	Hypertension	Smoker	Deficient
P728	58	Male	Hispanic	31.97	25.93	601.77	374.22	21.26	Suburban	Summer	Steroids	Diabetes	Sedentary	Sufficient
P729	23	Female	Other	51.33	31.31	407.52	729.34	3.43	Suburban	Summer	Anticonvulsants	Hypertension	Sedentary	Sufficient
P730	69	Female	Asian	30.1	26.52	913.72	288.21	9.16	Suburban	Summer	Diuretics	Hypertension	Smoker	Insufficient
P731	43	Male	Hispanic	43.25	37	1154.22	626.54	23.44	Rural	Spring	Steroids	Hypertension	Active	Deficient
P732	81	Male	Caucasian	17.05	24.79	648.91	784.02	10.98	Urban	Winter	Anticonvulsants	Diabetes	Smoker	Sufficient
P733	76	Female	Other	43.99	24.46	544.99	674.34	7.25	Rural	Fall	Steroids	Hypertension	Smoker	Deficient
P734	73	Female	Other	61	23.85	1375.75	345.77	20.17	Rural	Spring	Diuretics	Diabetes	Active	Insufficient
P735	76	Male	Caucasian	61.46	25.32	702.53	745.02	5.9	Urban	Summer	Anticonvulsants	None	Sedentary	Insufficient
P736	87	Female	Other	52.08	30.26	645.97	255.86	26.87	Suburban	Winter	None	Hypertension	Smoker	Sufficient
P737	50	Male	Caucasian	53.47	33.55	1342.81	480.89	3.17	Urban	Fall	Anticonvulsants	Osteoporosis	Active	Insufficient
P738	70	Male	Hispanic	41.27	32.58	1298.82	732.53	21.2	Urban	Fall	Anticonvulsants	Diabetes	Non-Smoker	Sufficient
P739	39	Male	Asian	43	35.77	893.18	584.76	14.99	Rural	Spring	Diuretics	None	Non-Smoker	Sufficient
P740	38	Male	Caucasian	13.69	37.49	938.16	448.19	26.1	Urban	Spring	None	Diabetes	Active	Insufficient
P741	87	Female	African American	33.85	35.95	639.52	375.69	3.79	Suburban	Fall	None	Diabetes	Sedentary	Insufficient
P742	87	Male	Caucasian	34.3	18.42	486.13	425.06	20.34	Rural	Fall	None	None	Active	Deficient
P743	21	Male	Other	67.3	34.19	1030.78	505.37	17.16	Suburban	Summer	Diuretics	Hypertension	Sedentary	Deficient
P744	79	Female	Hispanic	33.02	22.58	508.18	391.43	14.4	Rural	Fall	Diuretics	Hypertension	Non-Smoker	Sufficient
P745	79	Male	Hispanic	40.71	20.92	894.2	781.38	14.74	Suburban	Spring	Diuretics	Diabetes	Smoker	Deficient
P746	41	Female	Caucasian	39.66	32.05	1434.55	759.85	21.66	Urban	Winter	Diuretics	None	Active	Sufficient
P747	72	Female	Asian	46.39	25.03	1448.12	722.4	28.13	Urban	Summer	Diuretics	Hypertension	Non-Smoker	Insufficient
P748	26	Female	African American	53.64	19.26	663.27	453.1	2.74	Urban	Summer	None	Diabetes	Smoker	Insufficient
P749	20	Male	Hispanic	19.63	21.03	1086.52	614.78	0.59	Suburban	Fall	Steroids	Osteoporosis	Non-Smoker	Deficient
P750	48	Female	Other	39.37	18.02	921.48	741.7	24.17	Rural	Winter	Diuretics	None	Active	Sufficient
P751	57	Female	Other	58.68	37.87	1363.25	710.26	3.25	Rural	Summer	Steroids	Osteoporosis	Active	Sufficient
P752	53	Male	Asian	35.1	18.54	698.57	448.6	29.6	Rural	Spring	Anticonvulsants	Osteoporosis	Smoker	Deficient
P753	41	Female	Hispanic	23.1	22.61	404.07	267.43	18.58	Urban	Fall	Anticonvulsants	Diabetes	Active	Sufficient
P754	23	Female	Caucasian	47.56	27.16	578.82	245.38	19.53	Suburban	Spring	Diuretics	None	Non-Smoker	Sufficient
P755	83	Female	Other	58.54	25.84	784.48	546.24	5.97	Rural	Fall	Anticonvulsants	Hypertension	Smoker	Insufficient
P756	21	Female	Asian	9.1	38.06	747.29	585.58	7.21	Suburban	Summer	Steroids	Hypertension	Smoker	Sufficient
P757	23	Female	Hispanic	55.49	18.89	1270.5	709.91	19.78	Rural	Fall	Anticonvulsants	Diabetes	Non-Smoker	Sufficient
P758	68	Male	Hispanic	58.41	29.27	1148.62	375.51	27.29	Urban	Winter	Anticonvulsants	Hypertension	Sedentary	Sufficient
P759	79	Female	Hispanic	35	32.97	729.51	300.48	29.47	Suburban	Spring	Steroids	Hypertension	Smoker	Deficient
P760	74	Female	Hispanic	68.91	38.5	903.52	427.4	5.94	Rural	Winter	Anticonvulsants	Osteoporosis	Sedentary	Deficient
P761	83	Male	Hispanic	56.14	31.65	505.12	412.15	4.02	Rural	Spring	Diuretics	Osteoporosis	Non-Smoker	Deficient
P762	25	Male	Other	55.29	35.68	1387.96	279.48	1.69	Rural	Spring	Steroids	None	Non-Smoker	Sufficient
P763	43	Male	Asian	53.61	19.84	1428.97	603.37	26.05	Rural	Fall	Steroids	Osteoporosis	Smoker	Sufficient
P764	68	Female	Hispanic	14.79	26.49	1477.78	505.22	8.84	Urban	Summer	None	Hypertension	Active	Deficient
P765	62	Male	African American	19.12	26.23	1355.41	632.67	0.05	Rural	Summer	None	None	Smoker	Deficient
P766	61	Female	African American	35.16	37.5	591.36	411.61	6.71	Rural	Winter	Steroids	None	Active	Sufficient
P767	22	Female	Asian	22.16	21.33	450.82	395.42	10.21	Urban	Fall	Steroids	Diabetes	Sedentary	Sufficient
P768	87	Male	Caucasian	31.99	21.34	1037.56	483.55	29.73	Rural	Summer	None	Osteoporosis	Active	Insufficient
P769	43	Male	Caucasian	62.75	25.23	1403.87	726.44	15.71	Suburban	Spring	Diuretics	None	Smoker	Deficient
P770	85	Female	Caucasian	58.58	19.2	595.09	224.17	6.14	Suburban	Spring	Anticonvulsants	Hypertension	Active	Sufficient
P771	36	Male	African American	45.95	22.01	407.75	682.9	10.04	Rural	Fall	Anticonvulsants	None	Non-Smoker	Deficient
P772	37	Female	Caucasian	60.78	39.23	1286.05	421.39	9.91	Urban	Winter	Anticonvulsants	None	Sedentary	Deficient
P773	29	Male	Other	55.95	27.42	484.48	712.77	0.59	Urban	Fall	Steroids	Diabetes	Non-Smoker	Deficient
P774	64	Male	Hispanic	32.88	31.9	855.08	681.32	4.06	Urban	Winter	Diuretics	Hypertension	Non-Smoker	Insufficient
P775	18	Male	African American	18.07	33.97	1146.78	409.26	20.86	Rural	Fall	None	Hypertension	Non-Smoker	Sufficient
P776	31	Female	Asian	38.42	26.07	660.48	616.33	3.61	Rural	Spring	Diuretics	Osteoporosis	Non-Smoker	Sufficient
P777	81	Male	Asian	52.85	21.24	492.36	295.78	6.92	Suburban	Fall	Diuretics	Hypertension	Active	Deficient
P778	55	Female	Hispanic	33.37	22.54	1247.02	737.77	10.52	Urban	Summer	Anticonvulsants	None	Non-Smoker	Sufficient
P779	54	Female	African American	48.34	24.89	1093.19	442.69	22.73	Rural	Summer	None	Hypertension	Active	Insufficient
P780	28	Female	Caucasian	11.13	31.99	1487.34	473.38	17.47	Rural	Fall	Diuretics	Hypertension	Non-Smoker	Deficient
P781	20	Female	Caucasian	53.62	26.76	778.74	623.46	20.67	Rural	Winter	None	None	Smoker	Insufficient
P782	50	Male	Other	57.83	18.15	467.94	692.5	17.01	Urban	Winter	Steroids	Diabetes	Non-Smoker	Insufficient
P783	23	Female	Other	50.94	29.51	1207.79	341.81	20.51	Urban	Spring	Anticonvulsants	Osteoporosis	Smoker	Sufficient
P784	67	Female	Caucasian	67.87	38.27	973.91	596.81	0.09	Suburban	Spring	None	Osteoporosis	Active	Sufficient
P785	27	Male	Asian	58.73	35.87	634.52	435.2	27.93	Urban	Winter	Steroids	Diabetes	Sedentary	Insufficient
P786	22	Female	Asian	63.7	36.15	1259.9	421.22	3.33	Rural	Fall	Steroids	None	Active	Sufficient
P787	40	Male	Other	65.68	35.49	624.13	614.02	12.19	Suburban	Spring	Steroids	Osteoporosis	Sedentary	Insufficient
P788	27	Female	Hispanic	57.09	25.12	686.73	432.31	23.13	Urban	Winter	Diuretics	Diabetes	Sedentary	Insufficient
P789	61	Male	Caucasian	48.83	34.83	501.78	407.67	13.06	Urban	Winter	Diuretics	Diabetes	Non-Smoker	Deficient
P790	19	Female	Other	5.37	21.15	839.38	701.53	28.41	Urban	Fall	Anticonvulsants	Diabetes	Sedentary	Insufficient
P791	30	Male	Other	35.28	32.47	860.82	260.77	14.03	Urban	Summer	Anticonvulsants	Osteoporosis	Active	Insufficient
P792	57	Female	Caucasian	42.13	32.11	966.02	605.54	26.25	Rural	Winter	Steroids	Osteoporosis	Non-Smoker	Sufficient
P793	19	Female	Caucasian	24.76	18.56	1179.86	349.24	24.32	Urban	Spring	Anticonvulsants	Osteoporosis	Sedentary	Deficient
P794	82	Male	Asian	25.68	35.34	1396.71	209.3	29.43	Rural	Fall	Diuretics	Osteoporosis	Active	Sufficient
P795	80	Male	Hispanic	67.48	37.87	551.51	300.06	27.8	Rural	Fall	Anticonvulsants	Hypertension	Sedentary	Deficient
P796	34	Male	Hispanic	62.96	23.88	459.78	564	26.94	Rural	Fall	None	Diabetes	Sedentary	Sufficient
P797	26	Male	Caucasian	60.2	35.87	420.38	625.48	21.95	Suburban	Summer	Diuretics	Hypertension	Non-Smoker	Insufficient
P798	32	Female	African American	31.39	19.81	557.98	212.63	11.01	Rural	Summer	Steroids	Diabetes	Non-Smoker	Deficient
P799	41	Female	Other	5.89	31.2	1123.74	221.86	3.18	Urban	Spring	Steroids	Osteoporosis	Active	Deficient
P800	55	Male	Other	10.21	28.68	1200.22	741.53	20.66	Suburban	Spring	Anticonvulsants	Osteoporosis	Non-Smoker	Deficient
P801	52	Female	Caucasian	25.29	30.01	1265.16	243.98	29.36	Urban	Fall	Diuretics	Hypertension	Non-Smoker	Deficient
P802	66	Male	African American	6.02	38.38	668.08	736.51	21.8	Rural	Spring	Steroids	None	Smoker	Sufficient
P803	86	Male	Asian	6.11	37.17	736.48	336.9	27.86	Urban	Winter	Steroids	Osteoporosis	Smoker	Sufficient
P804	79	Female	Caucasian	64.58	35.27	931.45	644.01	24.13	Suburban	Summer	Diuretics	None	Active	Deficient
P805	77	Female	Caucasian	50.9	24.02	469.5	385.84	4.89	Suburban	Fall	Diuretics	Diabetes	Non-Smoker	Deficient
P806	67	Female	Other	25.08	38.06	1072.26	715.25	7.48	Urban	Fall	Steroids	Hypertension	Active	Deficient
P807	26	Female	Caucasian	13.62	20.15	1482.11	620.27	10.26	Urban	Winter	Anticonvulsants	None	Smoker	Sufficient
P808	51	Female	Caucasian	38.26	36.77	796.89	441.09	5.05	Urban	Winter	Anticonvulsants	None	Smoker	Deficient
P809	52	Female	Caucasian	5.35	25.22	1228.13	245.78	17.45	Suburban	Winter	Anticonvulsants	Osteoporosis	Smoker	Deficient
P810	18	Female	Other	66	19.18	950.04	639.62	29.26	Rural	Winter	None	None	Active	Deficient
P811	57	Male	Asian	31.96	32.73	540.59	570.13	22.84	Urban	Fall	Diuretics	None	Non-Smoker	Sufficient
P812	81	Male	Asian	31.15	23.09	1040.46	201.75	12.7	Rural	Summer	Steroids	Diabetes	Sedentary	Insufficient
P813	39	Male	Caucasian	30.39	23.36	729.86	205.65	0.14	Suburban	Summer	None	Hypertension	Non-Smoker	Insufficient
P814	77	Male	Other	9.51	24.73	437.84	685.28	9.4	Urban	Winter	Anticonvulsants	Osteoporosis	Active	Sufficient
P815	81	Male	Asian	46.49	19.4	1098.42	355.64	15.8	Urban	Spring	None	Osteoporosis	Smoker	Insufficient
P816	89	Female	Asian	52.65	21.9	1344.83	581.68	9.73	Suburban	Fall	Steroids	None	Sedentary	Deficient
P817	28	Male	Asian	48.95	18.11	779.25	472.53	3.33	Urban	Summer	Steroids	Diabetes	Active	Deficient
P818	31	Male	Other	14	27.8	829.33	718.06	13.28	Rural	Winter	Diuretics	None	Smoker	Sufficient
P819	77	Male	Other	42.62	19.85	1380.12	750.18	7.6	Suburban	Spring	Anticonvulsants	None	Active	Sufficient
P820	47	Male	Caucasian	42.02	33.02	1294.97	798.08	27.28	Suburban	Spring	Anticonvulsants	Osteoporosis	Sedentary	Insufficient
P821	52	Male	Hispanic	61.45	23.18	1186.45	292.21	3.05	Urban	Winter	None	None	Smoker	Insufficient
P822	54	Male	Asian	29.64	38.76	673.68	717.78	1.47	Suburban	Fall	Anticonvulsants	None	Non-Smoker	Deficient
P823	22	Male	Hispanic	29.15	37.17	1401.24	359.61	0.16	Urban	Summer	None	Diabetes	Active	Sufficient
P824	43	Female	Other	45.2	24.37	569.86	554.49	9.84	Urban	Spring	Steroids	Osteoporosis	Sedentary	Insufficient
P825	79	Female	Other	46.15	35.23	1089.45	503.46	19.81	Suburban	Summer	Steroids	Hypertension	Non-Smoker	Insufficient
P826	21	Male	Other	35.5	35.67	431.68	210.79	21.91	Urban	Summer	Steroids	Diabetes	Sedentary	Deficient
P827	59	Female	Hispanic	33.8	39.7	1108.09	759.66	13.6	Rural	Spring	Steroids	Diabetes	Active	Deficient
P828	35	Female	Other	37.12	31.15	704.86	247	20.53	Rural	Winter	Steroids	Diabetes	Sedentary	Deficient
P829	57	Female	Caucasian	60.97	19.8	894.64	612.93	10.8	Urban	Spring	None	Osteoporosis	Smoker	Deficient
P830	89	Female	Other	34.98	32.23	779.79	671	20.03	Rural	Spring	Steroids	None	Sedentary	Insufficient
P831	56	Male	African American	66.1	31.75	590.03	677.17	1.22	Urban	Fall	None	Hypertension	Active	Sufficient
P832	31	Female	Hispanic	37.76	32.04	1084.18	281.3	11.72	Rural	Summer	Steroids	Osteoporosis	Smoker	Sufficient
P833	49	Female	African American	66.7	24.76	1370.17	468.54	23.73	Suburban	Winter	None	None	Sedentary	Deficient
P834	68	Female	Other	59.13	36.91	1454.99	697.66	24.09	Urban	Summer	None	Diabetes	Sedentary	Deficient
P835	55	Male	Caucasian	28.56	39.11	611.58	381.61	21.48	Urban	Spring	None	Osteoporosis	Smoker	Insufficient
P836	40	Male	Asian	61.14	22.79	1189.11	480.65	6.13	Urban	Winter	Anticonvulsants	None	Non-Smoker	Deficient
P837	80	Male	Other	12.15	19.94	1130.77	363.68	7.42	Urban	Winter	None	Hypertension	Non-Smoker	Sufficient
P838	32	Male	Caucasian	65.13	22.28	777.72	478.13	29.88	Urban	Winter	None	Hypertension	Smoker	Deficient
P839	42	Male	Hispanic	46.06	36.05	421.01	732.7	3.1	Urban	Winter	Steroids	None	Sedentary	Sufficient
P840	34	Male	African American	8.54	32.89	1158.77	473.07	5.42	Suburban	Fall	None	Osteoporosis	Non-Smoker	Deficient
P841	83	Male	African American	46.88	31.99	1440.04	533.55	3.9	Suburban	Winter	None	Diabetes	Smoker	Deficient
P842	70	Female	African American	68.33	26.84	1095.33	442.39	9.83	Rural	Spring	Diuretics	None	Active	Sufficient
P843	68	Female	Hispanic	9.54	30.71	878.82	476.07	6.31	Urban	Fall	Anticonvulsants	Diabetes	Sedentary	Insufficient
P844	56	Female	Caucasian	41.05	24.77	977.67	209.1	14.93	Rural	Spring	Diuretics	Hypertension	Active	Insufficient
P845	68	Male	Hispanic	53.61	28.5	619.59	370.25	14.28	Rural	Spring	Steroids	None	Sedentary	Deficient
P846	87	Male	African American	57.67	35.45	1225.6	461.95	27.05	Suburban	Summer	Anticonvulsants	Hypertension	Non-Smoker	Deficient
P847	23	Male	Other	31.9	39.59	1221.06	580.28	1.04	Rural	Winter	Anticonvulsants	Diabetes	Active	Sufficient
P848	84	Male	Asian	18.27	38.51	560.07	470.03	9.6	Suburban	Winter	Diuretics	Diabetes	Active	Sufficient
P849	24	Male	Hispanic	7.75	38.55	1365.78	402.69	17.9	Rural	Spring	Anticonvulsants	None	Smoker	Deficient
P850	68	Female	Hispanic	42.68	26.85	696.11	432.86	18.14	Urban	Winter	Diuretics	None	Non-Smoker	Sufficient
P851	89	Female	Caucasian	34.44	28.31	1480.48	345.38	14.4	Rural	Fall	None	None	Non-Smoker	Insufficient
P852	59	Male	Caucasian	66.67	33.52	821.19	754.7	24.47	Suburban	Summer	Diuretics	Hypertension	Sedentary	Insufficient
P853	81	Male	Hispanic	8.94	38.29	595.67	513.05	1.88	Suburban	Winter	Anticonvulsants	Diabetes	Smoker	Sufficient
P854	32	Male	African American	49.55	21.12	786.89	208.05	24.46	Suburban	Winter	Anticonvulsants	Diabetes	Smoker	Sufficient
P855	46	Male	Asian	6.62	24.69	884.2	211.67	14.84	Rural	Fall	Steroids	Hypertension	Sedentary	Sufficient
P856	50	Female	Caucasian	16.14	21.06	476.24	783.78	4.01	Rural	Summer	Steroids	None	Active	Insufficient
P857	44	Male	African American	34.48	31.46	1036.04	332.87	26.57	Suburban	Fall	Steroids	Osteoporosis	Sedentary	Deficient
P858	53	Male	Other	34.57	24.74	1057.4	683.36	19.48	Urban	Spring	Steroids	None	Sedentary	Sufficient
P859	46	Male	Caucasian	49.57	25.17	1212.82	234.97	4.91	Urban	Spring	Anticonvulsants	Osteoporosis	Sedentary	Sufficient
P860	55	Male	African American	64.16	19.56	432.09	752.7	1.01	Rural	Winter	Steroids	Osteoporosis	Smoker	Sufficient
P861	74	Female	African American	46.54	25.7	995.36	724.65	4.23	Rural	Summer	Diuretics	Hypertension	Sedentary	Deficient
P862	44	Male	Asian	66.98	36.97	458.2	542.66	18.26	Suburban	Spring	None	Diabetes	Sedentary	Sufficient
P863	72	Male	Asian	62.31	23.13	1171.26	205.4	5.38	Rural	Fall	Anticonvulsants	Diabetes	Sedentary	Sufficient
P864	50	Female	Other	42.99	33.29	461.3	354.69	6.77	Rural	Spring	Steroids	Diabetes	Non-Smoker	Insufficient
P865	85	Female	African American	59.2	31.85	1402.9	444.09	0.75	Suburban	Spring	Anticonvulsants	Diabetes	Active	Sufficient
P866	83	Female	African American	46.77	37	1172.29	476.04	21.69	Suburban	Fall	Steroids	Hypertension	Active	Insufficient
P867	27	Male	Asian	10.11	20.91	958.13	378.61	24.31	Rural	Winter	Anticonvulsants	Osteoporosis	Active	Deficient
P868	22	Male	Caucasian	53.14	39.51	885.65	219.77	23.91	Urban	Summer	Steroids	Diabetes	Active	Sufficient
P869	55	Female	Caucasian	11.17	30.82	543.74	554.08	3.83	Rural	Winter	None	Osteoporosis	Smoker	Sufficient
P870	30	Female	Hispanic	43.62	39.9	720.1	514.49	27.1	Urban	Fall	Steroids	Hypertension	Smoker	Insufficient
P871	48	Female	Asian	50.67	38.05	1355.86	369.8	20.17	Urban	Spring	Diuretics	None	Sedentary	Deficient
P872	64	Female	Hispanic	9.32	22.87	1394.9	222.79	26.93	Urban	Summer	Anticonvulsants	Hypertension	Smoker	Deficient
P873	69	Female	Asian	20	19.24	400.82	796.76	13.41	Suburban	Winter	Anticonvulsants	Diabetes	Active	Insufficient
P874	73	Female	Other	64.52	23.62	1053.55	489.19	13.11	Suburban	Fall	Diuretics	None	Non-Smoker	Deficient
P875	32	Male	African American	45.06	29.61	1191.23	653.6	23.54	Suburban	Spring	Diuretics	Hypertension	Sedentary	Deficient
P876	46	Male	Other	21.01	21.78	1080.62	471.39	2.8	Rural	Spring	None	Hypertension	Sedentary	Deficient
P877	25	Male	Asian	49.89	21.68	489.85	225.9	15.63	Suburban	Winter	Anticonvulsants	Osteoporosis	Active	Deficient
P878	22	Female	African American	43.79	28.18	639.5	385.76	25.09	Suburban	Fall	None	Hypertension	Active	Deficient
P879	46	Female	Caucasian	37.6	18.73	675.37	392.07	24.91	Rural	Spring	Anticonvulsants	None	Active	Deficient
P880	64	Female	Caucasian	68.45	20.68	1314.9	703.01	28.68	Rural	Spring	Anticonvulsants	Hypertension	Smoker	Deficient
P881	85	Female	Hispanic	49.42	27.15	909.52	592.54	20.95	Urban	Summer	None	Diabetes	Sedentary	Deficient
P882	62	Female	Asian	29.4	19.39	935.51	365.26	6.23	Rural	Spring	Anticonvulsants	Osteoporosis	Active	Sufficient
P883	19	Female	Asian	57	26.73	1428.38	780.64	0.61	Rural	Winter	Anticonvulsants	None	Non-Smoker	Insufficient
P884	44	Male	Caucasian	62.5	28.43	1100.79	392.93	14.38	Suburban	Fall	None	None	Sedentary	Deficient
P885	53	Male	Other	13.14	27.93	1388.53	798.94	15.41	Urban	Fall	Steroids	Hypertension	Sedentary	Insufficient
P886	53	Female	African American	18.04	37.12	902.16	797.7	7.21	Urban	Summer	None	Diabetes	Smoker	Deficient
P887	43	Male	Other	19.05	29.66	564.38	314.73	3.74	Rural	Fall	Anticonvulsants	Osteoporosis	Sedentary	Deficient
P888	60	Female	Other	49.93	28.3	1422.93	387.64	17.59	Suburban	Winter	Diuretics	None	Active	Sufficient
P889	44	Male	Caucasian	44.2	27.04	904.58	491.63	22.93	Suburban	Spring	Steroids	Osteoporosis	Active	Insufficient
P890	86	Female	Caucasian	45.23	35.99	599.79	598.46	29.79	Suburban	Summer	Diuretics	Hypertension	Non-Smoker	Insufficient
P891	37	Female	Caucasian	66.15	37.69	732.64	516.83	22.75	Suburban	Fall	Steroids	Diabetes	Sedentary	Sufficient
P892	28	Male	Hispanic	55.43	36.77	455.88	781.66	23.81	Rural	Summer	Diuretics	Hypertension	Sedentary	Sufficient
P893	55	Male	Other	13.32	32.82	915.13	634.39	18.49	Suburban	Summer	Steroids	Osteoporosis	Smoker	Insufficient
P894	23	Female	Asian	27.59	21.02	1338.44	327.23	29.58	Urban	Fall	None	Hypertension	Active	Deficient
P895	89	Female	African American	33.3	24.09	1426.94	263.06	19.2	Urban	Summer	Steroids	Osteoporosis	Non-Smoker	Deficient
P896	40	Male	Hispanic	30.74	19.01	1425.86	613.04	25.81	Rural	Fall	Steroids	None	Active	Insufficient
P897	64	Male	Asian	48.51	38.48	537.75	295.07	28.37	Suburban	Winter	Steroids	None	Sedentary	Deficient
P898	63	Female	Other	62.97	32.54	820.26	672.61	27.9	Suburban	Fall	Anticonvulsants	Hypertension	Sedentary	Sufficient
P899	29	Male	Caucasian	24.89	34.42	431.05	386.62	11.44	Suburban	Spring	Diuretics	None	Non-Smoker	Sufficient
P900	30	Female	Other	40.87	24.85	1340.68	396.14	2.36	Suburban	Fall	None	Osteoporosis	Sedentary	Sufficient
P901	79	Female	African American	56.31	36.6	794.63	206.48	5.16	Rural	Spring	Diuretics	None	Non-Smoker	Insufficient
P902	77	Female	Hispanic	32.05	23.71	1094.23	620.61	1.78	Suburban	Summer	Diuretics	Diabetes	Non-Smoker	Insufficient
P903	60	Female	Hispanic	15.93	18.04	1186.39	267.96	3.16	Rural	Fall	None	Diabetes	Active	Insufficient
P904	85	Male	African American	35.87	26.28	872.83	663.73	5.54	Suburban	Spring	Anticonvulsants	Hypertension	Non-Smoker	Deficient
P905	22	Male	Asian	8.59	30.56	737.09	495.12	10.23	Suburban	Fall	Steroids	Hypertension	Sedentary	Insufficient
P906	54	Male	Asian	66.25	28.53	1458.43	670.57	16.31	Urban	Fall	Anticonvulsants	Hypertension	Smoker	Insufficient
P907	89	Male	Hispanic	9.86	36.97	1460.94	550.36	21.35	Rural	Fall	Anticonvulsants	Hypertension	Smoker	Sufficient
P908	48	Male	Hispanic	33.5	20.32	718.38	249.46	6.33	Urban	Winter	Steroids	Osteoporosis	Sedentary	Deficient
P909	26	Male	Caucasian	39.44	30.18	927.59	659.39	20.18	Rural	Spring	Diuretics	Osteoporosis	Smoker	Deficient
P910	68	Male	Asian	69.04	29.29	1470.13	241.88	21.13	Suburban	Winter	Steroids	Diabetes	Smoker	Sufficient
P911	46	Female	African American	15.79	24.19	405.36	487.22	16.76	Suburban	Winter	None	Osteoporosis	Non-Smoker	Deficient
P912	57	Male	Asian	12.44	36.09	853.95	303.41	27.11	Rural	Spring	Steroids	None	Smoker	Insufficient
P913	58	Male	Caucasian	5.57	34.56	510.5	651.4	3.33	Urban	Fall	Diuretics	Diabetes	Smoker	Deficient
P914	28	Female	Hispanic	15.11	34.12	960.07	746.95	5.31	Rural	Winter	Anticonvulsants	Hypertension	Smoker	Sufficient
P915	40	Male	Hispanic	18.47	37.28	427.14	532.48	12.86	Rural	Winter	Anticonvulsants	Hypertension	Active	Deficient
P916	18	Male	Caucasian	45.99	33.9	847.59	516.29	3.8	Suburban	Winter	Steroids	Osteoporosis	Sedentary	Sufficient
P917	63	Female	African American	19.28	23.1	642.77	658.38	16.99	Urban	Fall	None	Diabetes	Non-Smoker	Insufficient
P918	38	Male	Hispanic	6.33	33.52	986.64	203.05	11.95	Rural	Winter	Diuretics	Osteoporosis	Smoker	Insufficient
P919	53	Male	Other	58.73	24.77	1495.59	750.66	8.54	Urban	Summer	Anticonvulsants	Osteoporosis	Sedentary	Sufficient
P920	71	Male	Hispanic	28.76	23.33	1280.59	318.47	5.1	Urban	Spring	Steroids	Osteoporosis	Smoker	Insufficient
P921	74	Female	Other	27.99	19.61	1330.21	790.47	10.06	Rural	Summer	None	Diabetes	Active	Insufficient
P922	18	Male	Caucasian	24.66	34.37	1098.79	641.75	18.24	Urban	Fall	None	Hypertension	Active	Deficient
P923	80	Male	Caucasian	68.4	33.64	445.72	664.55	17.27	Suburban	Winter	Anticonvulsants	None	Smoker	Insufficient
P924	71	Female	Hispanic	16.06	23.16	627.48	593.72	4.91	Suburban	Spring	Anticonvulsants	Hypertension	Smoker	Sufficient
P925	72	Male	Asian	63.39	34.49	1417.57	483	3.75	Suburban	Winter	Diuretics	Diabetes	Smoker	Insufficient
P926	57	Female	Other	55.49	38.19	802.72	542.98	0.8	Suburban	Fall	None	Hypertension	Active	Deficient
P927	32	Female	African American	9.97	20.38	514	227.84	0.37	Urban	Spring	Diuretics	Hypertension	Active	Sufficient
P928	38	Male	Hispanic	69.14	23.12	1172.65	574.38	26.39	Suburban	Summer	None	None	Sedentary	Insufficient
P929	64	Female	African American	22.64	34.51	729.4	575.66	1.35	Rural	Spring	None	Hypertension	Non-Smoker	Insufficient
P930	70	Female	Hispanic	11.41	24.04	695.74	734.72	21.94	Suburban	Winter	Steroids	Hypertension	Non-Smoker	Insufficient
P931	26	Male	Asian	58.91	31.74	1497.78	503.39	26.16	Rural	Spring	Anticonvulsants	Hypertension	Active	Sufficient
P932	69	Female	Asian	50.93	19.79	1343.95	246.29	2.94	Rural	Fall	None	Osteoporosis	Non-Smoker	Deficient
P933	74	Female	Asian	45.12	27.95	848.73	383.72	13.09	Suburban	Fall	Diuretics	Diabetes	Smoker	Sufficient
P934	43	Male	Asian	15.14	34.26	1478.29	593.38	28.87	Suburban	Spring	Anticonvulsants	Diabetes	Sedentary	Sufficient
P935	58	Male	Caucasian	36.1	33.1	1115.12	343.56	25.02	Urban	Fall	Diuretics	None	Active	Deficient
P936	52	Male	Caucasian	55.74	35.93	1216.22	368.32	14.69	Rural	Fall	Anticonvulsants	Osteoporosis	Active	Sufficient
P937	80	Female	Other	24.74	37.3	434.66	692.28	22.88	Suburban	Fall	Anticonvulsants	Osteoporosis	Non-Smoker	Sufficient
P938	42	Male	African American	25.26	35.01	533.77	550.59	25	Urban	Summer	None	Hypertension	Smoker	Insufficient
P939	55	Female	Hispanic	5.2	32.77	1096.39	505.12	10.44	Suburban	Winter	Steroids	Diabetes	Sedentary	Sufficient
P940	19	Female	Hispanic	16.33	18.7	1388.93	391.07	26.76	Suburban	Fall	None	None	Non-Smoker	Insufficient
P941	24	Female	Caucasian	61.9	29.77	1086.12	638.56	14.11	Suburban	Spring	Anticonvulsants	Osteoporosis	Active	Sufficient
P942	51	Female	Hispanic	33.71	18.83	547.43	372.63	15.83	Rural	Fall	None	Hypertension	Active	Insufficient
P943	34	Female	Caucasian	68.98	35.78	527.34	642.24	29.99	Suburban	Summer	None	None	Non-Smoker	Insufficient
P944	60	Female	Other	30.72	25.06	1328.6	242.06	25.3	Urban	Spring	Anticonvulsants	Osteoporosis	Smoker	Insufficient
P945	76	Female	African American	51.49	30.37	553.23	718.72	10.85	Suburban	Winter	Anticonvulsants	None	Sedentary	Deficient
P946	68	Male	Other	23.32	24.15	972.26	499.74	0.31	Suburban	Spring	None	Osteoporosis	Sedentary	Sufficient
P947	71	Male	Asian	28.65	35.22	440.82	463.1	18.79	Urban	Spring	None	None	Sedentary	Sufficient
P948	41	Female	Asian	17.4	37.5	488.74	566.61	21.12	Urban	Spring	None	Osteoporosis	Sedentary	Sufficient
P949	42	Female	Asian	27.56	26.77	1139.58	574.52	19.52	Rural	Spring	Diuretics	Osteoporosis	Smoker	Deficient
P950	88	Male	Other	40.57	36.98	1158.1	279.22	29.04	Rural	Fall	None	None	Active	Insufficient
P951	69	Female	Hispanic	69.47	23.88	775.62	653.74	25.89	Rural	Winter	Diuretics	Osteoporosis	Active	Sufficient
P952	87	Male	African American	48.17	29.76	637.17	365.56	13.46	Rural	Fall	Steroids	Osteoporosis	Sedentary	Deficient
P953	50	Male	Asian	17.95	36.89	1295.08	742.98	1.89	Urban	Summer	Diuretics	Osteoporosis	Sedentary	Deficient
P954	66	Male	Asian	7.92	25.17	638.81	690.71	14.28	Suburban	Summer	None	None	Sedentary	Sufficient
P955	46	Female	Asian	13.21	38.99	996.23	407.76	20.68	Suburban	Spring	Steroids	None	Non-Smoker	Insufficient
P956	80	Female	African American	41.57	20.68	1465.03	684.64	18.23	Suburban	Fall	Diuretics	Osteoporosis	Non-Smoker	Deficient
P957	39	Male	Asian	54.74	18.4	562.64	413.83	16.14	Rural	Fall	Diuretics	Osteoporosis	Active	Sufficient
P958	43	Male	African American	66.13	37.89	1434.96	260.57	14.06	Urban	Winter	Anticonvulsants	None	Active	Insufficient
P959	45	Male	Asian	6.03	19.51	601.18	777.13	8.81	Urban	Winter	Steroids	Hypertension	Sedentary	Deficient
P960	66	Male	Other	38.98	39.82	1024.19	591.56	8.32	Urban	Winter	Anticonvulsants	Osteoporosis	Non-Smoker	Deficient
P961	88	Male	Other	35.61	38.93	814.71	473.66	15.01	Suburban	Fall	Steroids	Hypertension	Smoker	Sufficient
P962	66	Female	African American	47.64	21.01	1461.42	438.66	4.82	Rural	Winter	Diuretics	None	Non-Smoker	Sufficient
P963	37	Male	Other	41.37	29.83	700.9	394.82	10.22	Urban	Winter	Anticonvulsants	Osteoporosis	Active	Insufficient
P964	80	Female	African American	49.66	22.07	839.62	788.87	9.72	Rural	Winter	None	Hypertension	Non-Smoker	Sufficient
P965	78	Male	Other	47.78	27.42	1481.15	280.85	17.61	Urban	Spring	Diuretics	None	Active	Sufficient
P966	66	Female	Other	12.61	19.35	990.12	388.88	2	Rural	Summer	Steroids	Hypertension	Sedentary	Insufficient
P967	88	Female	African American	56.98	22.93	952.89	491.3	24.89	Urban	Summer	Steroids	Diabetes	Smoker	Sufficient
P968	18	Female	Hispanic	13.01	25.99	683.56	486.8	16.87	Rural	Fall	Anticonvulsants	None	Sedentary	Insufficient
P969	30	Female	Other	50.4	27.65	1171.5	482.82	20.12	Urban	Fall	Anticonvulsants	Diabetes	Sedentary	Insufficient
P970	68	Female	Asian	32.05	39.5	415.81	305.47	21.09	Urban	Spring	Steroids	None	Smoker	Insufficient
P971	73	Female	Hispanic	38.4	35.77	454.46	286.96	8.74	Rural	Summer	Diuretics	None	Smoker	Sufficient
P972	79	Male	African American	63.71	34.22	1059.29	352.86	14.11	Rural	Winter	Anticonvulsants	Osteoporosis	Smoker	Insufficient
P973	49	Female	Hispanic	62.84	29.81	775.84	748.72	28.69	Suburban	Winter	None	Diabetes	Active	Sufficient
P974	47	Male	Caucasian	58.16	36.48	1448.65	267.83	23	Rural	Fall	Steroids	Diabetes	Sedentary	Insufficient
P975	46	Female	Caucasian	38.16	25.47	1393.51	654.46	29.09	Urban	Summer	None	Diabetes	Active	Sufficient
P976	66	Female	Other	52.86	33.6	1185.08	654.53	22.39	Urban	Fall	Steroids	None	Smoker	Insufficient
P977	62	Male	Other	38.34	39.86	1299.96	685.86	5.27	Rural	Fall	None	Diabetes	Active	Deficient
P978	47	Female	Asian	61.52	24.92	1134.07	731.97	1.94	Suburban	Winter	Diuretics	Diabetes	Smoker	Deficient
P979	33	Male	Hispanic	31.18	32.83	538.14	357.82	17.33	Rural	Winter	Steroids	Osteoporosis	Non-Smoker	Deficient
P980	57	Male	Caucasian	68.07	36.57	1242.1	334.74	10.73	Urban	Summer	Diuretics	Hypertension	Smoker	Insufficient
P981	36	Male	Other	65.6	38.15	631.21	479.3	8.26	Urban	Fall	Anticonvulsants	Hypertension	Sedentary	Sufficient
P982	35	Male	Hispanic	53.2	33.79	755.79	359.05	24.22	Suburban	Spring	Steroids	Diabetes	Sedentary	Insufficient
P983	18	Female	Other	23.16	24.24	1301.16	640.59	11.01	Rural	Summer	Diuretics	Diabetes	Sedentary	Insufficient
P984	64	Female	Other	13.56	25.18	990.18	581.56	9.51	Urban	Fall	None	Diabetes	Active	Insufficient
P985	83	Male	Caucasian	60.56	18.46	1345.93	724.99	25.5	Urban	Summer	Diuretics	Diabetes	Sedentary	Insufficient
P986	55	Female	Caucasian	15.74	34.74	634.34	249.64	25.39	Urban	Summer	Steroids	Hypertension	Smoker	Sufficient
P987	68	Female	Other	60.53	18.94	1068.56	749.05	10.69	Rural	Summer	Diuretics	Osteoporosis	Non-Smoker	Insufficient
P988	80	Male	African American	36.9	37.02	492.17	376.01	24.97	Rural	Spring	None	None	Sedentary	Deficient
P989	21	Female	Other	31.43	20.61	1107.37	494.42	25.52	Suburban	Spring	None	Diabetes	Active	Deficient
P990	18	Male	Other	63.71	21.78	1238.79	463.17	12.72	Urban	Winter	None	Diabetes	Non-Smoker	Deficient
P991	25	Male	Asian	44.25	28.48	1043.42	656.19	1.99	Urban	Winter	Anticonvulsants	Hypertension	Sedentary	Insufficient
P992	46	Female	Asian	42.48	34.23	692.85	452.2	0.05	Suburban	Fall	Steroids	Diabetes	Sedentary	Sufficient
P993	72	Female	Asian	41.32	21.06	434.48	766.13	15.7	Urban	Summer	None	Osteoporosis	Non-Smoker	Sufficient
P994	20	Female	African American	29.13	27.68	531.39	741.52	10.32	Suburban	Fall	Anticonvulsants	Osteoporosis	Sedentary	Sufficient
P995	49	Male	African American	56.07	28.62	1084.53	723.3	29.91	Suburban	Winter	None	Diabetes	Active	Insufficient
P996	27	Male	Other	21.43	22.67	1427.86	242.75	23.17	Urban	Spring	Diuretics	Hypertension	Smoker	Sufficient
P997	51	Female	Asian	66.03	20.54	627.19	712.55	22.84	Rural	Winter	Steroids	Diabetes	Smoker	Deficient
P998	72	Female	African American	63.11	36.4	1208.53	668.98	28.66	Rural	Fall	Diuretics	Diabetes	Non-Smoker	Sufficient
P999	49	Female	Caucasian	26.94	29.05	1353.1	262.11	26.63	Rural	Winter	Anticonvulsants	Hypertension	Smoker	Insufficient
P1000	67	Female	Other	52.42	18.32	972.97	264.45	9.55	Rural	Fall	Diuretics	Osteoporosis	Sedentary	Insufficient
P1001	24	Male	Hispanic	42.26	35.67	1136.19	260.7	4.98	Urban	Fall	Diuretics	None	Sedentary	Sufficient
P1002	25	Female	Other	26.95	39.58	1296.52	206.8	22.38	Suburban	Fall	None	Diabetes	Active	Insufficient
P1003	82	Male	Hispanic	69.25	31.33	686.74	529.18	11.35	Suburban	Fall	Diuretics	Osteoporosis	Smoker	Sufficient
P1004	74	Male	Asian	6.64	29.08	726.59	784.04	14.2	Urban	Winter	None	Diabetes	Non-Smoker	Sufficient
P1005	84	Female	Hispanic	21.42	37.33	400.69	463.21	18.91	Rural	Fall	None	None	Sedentary	Deficient
P1006	76	Female	Asian	38.8	38.96	1459.4	524.45	27.24	Suburban	Fall	Steroids	Hypertension	Non-Smoker	Insufficient
P1007	89	Female	Caucasian	38.93	34.6	1409.3	780.78	12.57	Urban	Summer	Anticonvulsants	Osteoporosis	Sedentary	Deficient
P1008	71	Male	Hispanic	43.28	27.8	1241.03	353.11	23.5	Urban	Fall	Anticonvulsants	None	Sedentary	Insufficient
P1009	84	Female	Other	53.86	31.03	486.98	715.08	8.05	Rural	Winter	Anticonvulsants	Diabetes	Active	Sufficient
P1010	68	Female	Asian	45.53	33.42	892.25	527.83	20.94	Urban	Fall	None	None	Smoker	Insufficient
P1011	25	Male	Other	44.02	22.27	512.08	541.69	0.05	Suburban	Spring	Anticonvulsants	Osteoporosis	Active	Sufficient
P1012	51	Female	African American	8.48	27.84	417.51	405.9	26.15	Suburban	Spring	None	Hypertension	Smoker	Insufficient
P1013	52	Male	Asian	29.47	36.26	1077.8	536.95	0.91	Urban	Fall	Steroids	Diabetes	Non-Smoker	Deficient
P1014	49	Female	Hispanic	20.08	32.4	1456.91	243.89	21.38	Suburban	Spring	Anticonvulsants	Hypertension	Smoker	Deficient
P1015	63	Male	Asian	22.25	27.05	1393.15	658.79	1.39	Urban	Spring	None	Hypertension	Non-Smoker	Sufficient
P1016	33	Female	Other	41.03	32.59	1166.43	370.81	7.99	Suburban	Winter	Anticonvulsants	None	Sedentary	Deficient
P1017	85	Female	Caucasian	17.97	20.6	506.3	732.56	14.92	Rural	Summer	Anticonvulsants	None	Non-Smoker	Sufficient
P1018	54	Male	Asian	24.11	26.83	701.58	420.71	12.6	Suburban	Spring	Steroids	Osteoporosis	Non-Smoker	Sufficient
P1019	71	Male	Hispanic	20.41	35.45	752.06	285.69	5.76	Rural	Spring	Diuretics	Osteoporosis	Sedentary	Sufficient
P1020	31	Female	African American	66.65	22.85	1239.47	617.53	10.01	Rural	Summer	Anticonvulsants	Hypertension	Non-Smoker	Insufficient
P1021	72	Male	Caucasian	66.4	22.09	1282.47	298.75	21.83	Urban	Summer	Steroids	Osteoporosis	Non-Smoker	Sufficient
P1022	65	Male	African American	44.65	38.92	823.62	652.21	20.08	Rural	Spring	Anticonvulsants	Hypertension	Sedentary	Deficient
P1023	24	Male	Asian	65.09	22.62	859.67	780.87	2.15	Suburban	Fall	Anticonvulsants	Diabetes	Sedentary	Insufficient
P1024	24	Male	Other	56.08	23.74	448.96	667.73	22.42	Suburban	Spring	Anticonvulsants	Hypertension	Sedentary	Deficient
P1025	50	Female	Other	43.35	39.33	718.05	213.47	1.59	Rural	Fall	Anticonvulsants	Osteoporosis	Smoker	Sufficient
P1026	40	Female	Hispanic	5.42	34.16	896.41	559.93	16.29	Urban	Fall	Diuretics	Osteoporosis	Sedentary	Sufficient
P1027	36	Male	Other	55.21	33.39	528.68	617.25	7.8	Rural	Fall	Diuretics	Hypertension	Sedentary	Deficient
P1028	36	Male	Caucasian	50.66	36.76	898.59	695.27	17.63	Suburban	Summer	Anticonvulsants	None	Non-Smoker	Insufficient
P1029	53	Male	Other	44.99	20.55	1338.49	233.6	7.84	Suburban	Spring	Anticonvulsants	Hypertension	Active	Deficient
P1030	46	Male	Hispanic	54.43	33.53	1039.45	488.06	29.55	Rural	Spring	Steroids	Hypertension	Active	Sufficient
P1031	77	Female	Asian	38.34	29.08	486.82	521.22	9.29	Rural	Winter	Steroids	None	Smoker	Insufficient
P1032	19	Female	Asian	50.77	36.24	610.84	301.47	7.26	Rural	Summer	None	Diabetes	Smoker	Sufficient
P1033	18	Male	Other	65.79	29.18	922	393.47	8.35	Suburban	Winter	Diuretics	None	Active	Sufficient
P1034	64	Male	African American	29.43	31.65	797.64	464.13	26.89	Suburban	Winter	Anticonvulsants	Osteoporosis	Active	Deficient
P1035	86	Male	Asian	51.03	28.51	794.6	699.93	19.09	Suburban	Fall	Diuretics	None	Sedentary	Sufficient
P1036	37	Female	Other	35.92	28.52	982.19	757.64	21.92	Urban	Summer	Steroids	Osteoporosis	Non-Smoker	Deficient
P1037	28	Male	Hispanic	48.84	34.9	1042.84	577.05	27.54	Suburban	Winter	Diuretics	Osteoporosis	Sedentary	Insufficient
P1038	19	Female	Other	54.59	31.83	1276.55	436.97	27.36	Suburban	Spring	Diuretics	Hypertension	Smoker	Sufficient
P1039	84	Male	Asian	7.95	31.93	775.06	352.42	22.17	Urban	Winter	Anticonvulsants	Hypertension	Active	Sufficient
P1040	29	Female	Hispanic	47.03	27.91	1286.01	789.28	5.93	Urban	Summer	Anticonvulsants	Diabetes	Smoker	Insufficient
P1041	37	Male	Other	19.74	29.68	772.47	789.81	25.3	Urban	Spring	Steroids	Osteoporosis	Sedentary	Deficient
P1042	22	Female	Caucasian	48.55	34.41	460.98	754.99	6.11	Urban	Spring	Anticonvulsants	Hypertension	Smoker	Sufficient
P1043	54	Male	Hispanic	35.44	36.17	1009.61	671.4	22.29	Urban	Spring	Steroids	Osteoporosis	Smoker	Insufficient
P1044	55	Male	Caucasian	55.28	33.32	1046.69	395.47	20.57	Urban	Fall	Steroids	Diabetes	Non-Smoker	Sufficient
P1045	26	Male	African American	13.02	38.33	1427.99	690.2	22.77	Rural	Spring	None	Osteoporosis	Smoker	Deficient
P1046	70	Female	Hispanic	45.71	36.05	1198.67	445.28	15.98	Rural	Fall	None	Diabetes	Sedentary	Deficient
P1047	61	Male	Caucasian	23.1	30.36	1409.55	396.06	19.16	Rural	Fall	None	Diabetes	Non-Smoker	Deficient
P1048	41	Female	Asian	60.44	32.77	1399.18	646.92	28.6	Rural	Winter	Diuretics	Diabetes	Smoker	Deficient
P1049	47	Female	Asian	65.34	38.38	1065.03	247.79	3.03	Suburban	Winter	None	Hypertension	Sedentary	Insufficient
P1050	76	Male	African American	69.77	31.62	980.54	229.14	9.27	Urban	Spring	Anticonvulsants	None	Active	Sufficient
P1051	31	Male	Hispanic	56.74	36.15	1013.19	468.77	18.34	Suburban	Summer	Anticonvulsants	None	Non-Smoker	Insufficient
P1052	26	Male	Hispanic	53.99	33.15	1476.16	467.38	28.92	Urban	Spring	None	Hypertension	Smoker	Deficient
P1053	57	Female	Hispanic	19.01	30.14	1250.48	737.39	2.87	Urban	Winter	Diuretics	Osteoporosis	Smoker	Deficient
P1054	83	Male	African American	26.84	23.32	516.89	275.69	0.68	Suburban	Spring	Steroids	Hypertension	Non-Smoker	Deficient
P1055	42	Female	Hispanic	35.27	27.37	1256.27	273.97	1.67	Rural	Winter	Diuretics	Osteoporosis	Sedentary	Deficient
P1056	39	Female	Asian	55.27	39.29	587.59	288.47	1.57	Suburban	Spring	Diuretics	Diabetes	Smoker	Sufficient
P1057	21	Male	Caucasian	64.47	32.47	892.09	217.84	27.23	Suburban	Summer	Steroids	Hypertension	Sedentary	Deficient
P1058	43	Male	Asian	17.29	30.42	631.51	243.04	21.64	Urban	Spring	Steroids	None	Non-Smoker	Sufficient
P1059	75	Male	Asian	64.95	38.53	1158.54	595.92	20.31	Urban	Summer	Steroids	Osteoporosis	Smoker	Deficient
P1060	46	Male	Caucasian	50.22	30.9	1365.04	458.95	15.68	Urban	Summer	Anticonvulsants	Hypertension	Active	Sufficient
P1061	54	Male	Asian	44.7	29.57	719.4	658.16	23.46	Rural	Spring	Steroids	Hypertension	Active	Sufficient
P1062	87	Male	African American	17.99	34.7	490.21	795.56	4.67	Suburban	Summer	Steroids	Osteoporosis	Active	Deficient
P1063	35	Female	Caucasian	8.61	33.68	728.34	595.42	11.76	Suburban	Summer	Diuretics	Diabetes	Non-Smoker	Insufficient
P1064	59	Female	Asian	41.95	22.25	1139.6	230.27	14.7	Rural	Winter	Diuretics	Diabetes	Smoker	Insufficient
P1065	58	Female	Other	47.35	28.37	761.64	262.74	3.31	Suburban	Winter	None	Diabetes	Non-Smoker	Insufficient
P1066	55	Male	Asian	18.7	28.4	705.92	728.6	12.59	Suburban	Summer	Diuretics	Diabetes	Smoker	Insufficient
P1067	51	Female	African American	41.17	26.32	602.88	516.5	9.5	Urban	Fall	Steroids	Osteoporosis	Active	Insufficient
P1068	34	Female	Hispanic	60.67	29.38	947.27	694.9	1.07	Rural	Spring	Anticonvulsants	None	Active	Deficient
P1069	54	Female	Asian	59.28	27.09	703.54	713.97	4.1	Urban	Summer	Diuretics	Hypertension	Sedentary	Deficient
P1070	42	Female	Hispanic	65.28	22.39	1204.11	756.6	22.92	Rural	Spring	Diuretics	Hypertension	Non-Smoker	Deficient
P1071	44	Female	Other	28.78	27.07	484.28	769.9	0.54	Urban	Winter	Steroids	Diabetes	Non-Smoker	Deficient
P1072	74	Male	Asian	25.67	19.59	1130.44	532.9	28.03	Suburban	Spring	Diuretics	Osteoporosis	Sedentary	Deficient
P1073	48	Male	Caucasian	53.71	30.67	661.32	404.61	2.59	Rural	Summer	Diuretics	None	Active	Deficient
P1074	23	Female	Hispanic	33.02	36.78	938.21	777.12	23.98	Rural	Summer	Steroids	None	Active	Sufficient
P1075	57	Female	Other	10.69	33.96	714.7	528.44	26.96	Urban	Summer	Diuretics	Hypertension	Non-Smoker	Sufficient
P1076	29	Female	Caucasian	23.38	25.93	1195.05	238.55	28.23	Rural	Summer	Anticonvulsants	Diabetes	Smoker	Deficient
P1077	70	Male	Caucasian	32.21	19.92	1439.84	585.67	26.02	Suburban	Fall	None	Hypertension	Active	Deficient
P1078	88	Male	Caucasian	24.01	22.45	1408.78	552.61	8.63	Suburban	Fall	Diuretics	Hypertension	Sedentary	Sufficient
P1079	27	Female	Caucasian	26.59	30	1041.77	737.48	9.99	Suburban	Fall	Anticonvulsants	None	Sedentary	Sufficient
P1080	62	Male	Asian	24.1	22.56	908.87	591.91	12.8	Urban	Summer	Diuretics	Osteoporosis	Sedentary	Deficient
P1081	34	Male	Asian	7.7	29.97	1300.13	409.43	4.18	Rural	Fall	None	None	Non-Smoker	Sufficient
P1082	43	Female	Asian	46.41	23.1	1151.66	779.74	0.67	Urban	Spring	Steroids	Hypertension	Non-Smoker	Insufficient
P1083	79	Male	Other	43.82	36.68	601.92	680.97	26.07	Suburban	Summer	None	Diabetes	Non-Smoker	Insufficient
P1084	63	Male	Other	47.47	26.74	1303.01	578.25	16.62	Rural	Winter	Diuretics	Diabetes	Non-Smoker	Insufficient
P1085	81	Female	Other	17.5	23.4	871.77	375.76	18.26	Suburban	Summer	None	Osteoporosis	Sedentary	Sufficient
P1086	19	Male	African American	24.22	35.87	607.88	424.12	27.81	Rural	Spring	None	Osteoporosis	Sedentary	Deficient
P1087	71	Male	Other	45.28	25.54	709.98	601.98	19.95	Rural	Fall	Steroids	Osteoporosis	Non-Smoker	Deficient
P1088	82	Female	Asian	43.98	20.45	694.28	243.19	20.73	Urban	Summer	Diuretics	Hypertension	Non-Smoker	Deficient
P1089	68	Male	Asian	37.91	30.55	971.13	354.01	23.61	Rural	Fall	None	Hypertension	Sedentary	Sufficient
P1090	70	Male	African American	27.78	30.79	657.81	628.34	3.49	Suburban	Summer	None	Osteoporosis	Non-Smoker	Sufficient
P1091	53	Female	African American	64.34	33.72	535.92	488.01	10.8	Rural	Spring	Steroids	Diabetes	Non-Smoker	Insufficient
P1092	43	Female	Other	27.09	23.28	536.06	441.44	29.05	Suburban	Summer	Anticonvulsants	Diabetes	Non-Smoker	Sufficient
P1093	46	Female	Hispanic	34.62	27.76	1041.6	290.87	27.69	Urban	Fall	Diuretics	Diabetes	Non-Smoker	Insufficient
P1094	38	Male	African American	49.08	24.21	1208.24	465.11	26.52	Suburban	Fall	Anticonvulsants	Hypertension	Active	Insufficient
P1095	28	Female	Caucasian	40.3	19.78	753.69	662.42	13.56	Rural	Spring	Anticonvulsants	None	Non-Smoker	Deficient
P1096	57	Male	Asian	27.55	37.29	438.12	358.41	25.72	Suburban	Summer	Steroids	Diabetes	Sedentary	Sufficient
P1097	28	Female	Caucasian	33.32	34.04	539.95	203.24	1.45	Suburban	Winter	Steroids	Diabetes	Sedentary	Deficient
P1098	53	Male	Asian	56.64	24.63	1406.16	601.1	4.46	Rural	Summer	Diuretics	Diabetes	Sedentary	Deficient
P1099	76	Female	Asian	23.08	31.19	942.9	783.58	12.42	Suburban	Spring	Anticonvulsants	Osteoporosis	Sedentary	Sufficient
P1100	56	Female	African American	14.25	22.43	898.93	564.1	14.5	Rural	Winter	None	Hypertension	Non-Smoker	Sufficient
P1101	71	Female	African American	25.36	37.59	441.85	271.95	7.91	Urban	Spring	Anticonvulsants	Osteoporosis	Active	Insufficient
P1102	72	Female	Caucasian	60.22	20.53	1201.5	392.44	10.69	Suburban	Summer	Steroids	Osteoporosis	Smoker	Insufficient
P1103	41	Male	Asian	10.78	18.08	980.87	720.58	4.88	Urban	Winter	None	None	Smoker	Insufficient
P1104	39	Female	Caucasian	69.46	29.04	622.29	339.54	14.67	Suburban	Spring	None	Osteoporosis	Smoker	Insufficient
P1105	86	Female	Hispanic	40.17	30.83	521.08	564.62	23.82	Suburban	Fall	Steroids	None	Smoker	Deficient
P1106	73	Male	Caucasian	69.01	30.74	821.73	441.6	19.84	Urban	Winter	None	Osteoporosis	Sedentary	Deficient
P1107	50	Female	Other	66.03	19.2	1320.88	324.71	3.23	Suburban	Winter	Anticonvulsants	Diabetes	Non-Smoker	Sufficient
P1108	53	Male	Caucasian	34.43	24.91	1351.82	688.04	14.63	Suburban	Spring	Steroids	Hypertension	Non-Smoker	Insufficient
P1109	37	Female	Other	17.9	28.98	1063.13	645.7	20.93	Urban	Fall	Diuretics	Osteoporosis	Smoker	Insufficient
P1110	79	Female	Other	15.72	22.76	1200.29	596.95	15.9	Suburban	Winter	Steroids	None	Smoker	Insufficient
P1111	43	Female	Other	20.6	37.2	526.67	341.8	11.75	Rural	Spring	Diuretics	Hypertension	Active	Deficient
P1112	83	Male	Hispanic	51.16	19.92	1046.94	258.71	18.66	Suburban	Winter	Diuretics	None	Active	Sufficient
P1113	57	Female	Caucasian	22.74	28.72	1133.66	545.7	29.06	Suburban	Winter	Steroids	Diabetes	Active	Deficient
P1114	34	Female	Caucasian	27.19	33.21	620.78	532.21	2.85	Suburban	Winter	Steroids	Osteoporosis	Sedentary	Sufficient
P1115	18	Female	Hispanic	34.17	23.76	1368.17	313.03	11.7	Urban	Fall	Diuretics	Hypertension	Non-Smoker	Sufficient
P1116	78	Male	Asian	64.36	31.73	614.5	233.75	12.2	Rural	Summer	Diuretics	Diabetes	Sedentary	Deficient
P1117	60	Male	African American	17.31	36.25	744.83	248.43	17.31	Rural	Summer	None	Osteoporosis	Sedentary	Deficient
P1118	59	Female	Caucasian	5.33	22.19	1082.61	795.66	4.57	Suburban	Fall	Steroids	Osteoporosis	Non-Smoker	Sufficient
P1119	42	Male	African American	8.91	38.18	1102.19	670.15	5.3	Urban	Fall	Steroids	None	Active	Deficient
P1120	56	Female	Hispanic	63.81	30.18	1169.32	753.19	8.56	Urban	Spring	None	None	Non-Smoker	Deficient
P1121	52	Female	Asian	47.09	24.58	523.21	317.03	28.68	Rural	Winter	Steroids	Diabetes	Smoker	Sufficient
P1122	20	Female	Asian	22.75	27.48	1334.41	776.34	22.02	Urban	Fall	None	None	Active	Sufficient
P1123	61	Female	Asian	16.52	24.87	986.13	285.59	19.85	Suburban	Spring	None	Diabetes	Non-Smoker	Insufficient
P1124	68	Female	Hispanic	24.13	33.95	918.45	505.45	24.51	Suburban	Summer	Steroids	Diabetes	Sedentary	Deficient
P1125	29	Female	Other	12.46	35.52	1479.21	697.82	3.83	Urban	Summer	Anticonvulsants	Diabetes	Non-Smoker	Sufficient
P1126	36	Female	Other	66.2	36.32	1214.42	409.88	25.78	Suburban	Summer	Diuretics	None	Active	Deficient
P1127	61	Male	African American	55.97	39.69	529.81	454.9	17.84	Rural	Summer	Steroids	Hypertension	Smoker	Deficient
P1128	76	Male	Other	35.06	35.41	1232.19	276.91	10.06	Suburban	Spring	Anticonvulsants	Diabetes	Sedentary	Sufficient
P1129	66	Male	Other	61.22	31.23	504.77	273.75	24.48	Urban	Winter	None	Hypertension	Smoker	Insufficient
P1130	78	Male	Asian	21.21	25.46	430.22	571.74	24.08	Rural	Spring	Anticonvulsants	Osteoporosis	Smoker	Sufficient
P1131	34	Male	Asian	51.61	29.98	843.99	605.32	25.37	Suburban	Winter	Steroids	None	Sedentary	Sufficient
P1132	74	Male	African American	60.65	18.9	1492.94	666.4	3.47	Rural	Summer	Steroids	None	Non-Smoker	Deficient
P1133	72	Male	Caucasian	28.19	34.39	592.37	534.01	29.08	Urban	Fall	Anticonvulsants	Hypertension	Non-Smoker	Insufficient
P1134	64	Female	African American	54.24	27.81	1139.91	587.46	28.79	Suburban	Fall	Steroids	Osteoporosis	Smoker	Sufficient
P1135	29	Female	African American	24.18	18.44	590.74	208.11	10.72	Suburban	Fall	Diuretics	Osteoporosis	Non-Smoker	Deficient
P1136	79	Female	Hispanic	24.43	19.38	1197.27	297.3	1.98	Rural	Winter	Anticonvulsants	Diabetes	Active	Sufficient
P1137	25	Female	Hispanic	11.96	26.52	955.89	790.95	5.01	Suburban	Summer	None	None	Smoker	Deficient
P1138	38	Male	African American	33.6	30.84	1147.97	245.6	29.78	Suburban	Spring	Anticonvulsants	Osteoporosis	Smoker	Sufficient
P1139	87	Male	African American	52.43	28.21	623.16	607.27	16.89	Suburban	Fall	Anticonvulsants	Osteoporosis	Smoker	Insufficient
P1140	89	Female	African American	66.11	31.62	1220.19	305.65	10.7	Suburban	Winter	Anticonvulsants	Diabetes	Active	Sufficient
P1141	42	Female	Other	44.25	28.57	1495.18	630.03	8.65	Urban	Fall	Anticonvulsants	Diabetes	Smoker	Deficient
P1142	29	Male	Hispanic	61.1	32.56	1132.22	623.59	7.71	Suburban	Spring	None	Hypertension	Non-Smoker	Sufficient
P1143	32	Female	African American	58.46	22.82	942.83	340.52	19.92	Rural	Summer	None	None	Non-Smoker	Insufficient
P1144	76	Female	Asian	16.27	20.48	1415.49	361.78	12.58	Urban	Spring	None	Osteoporosis	Non-Smoker	Insufficient
P1145	43	Female	Asian	36.58	31.12	417.44	592.86	28.96	Rural	Summer	Anticonvulsants	Hypertension	Non-Smoker	Insufficient
P1146	43	Female	Other	12.6	28.66	1202.92	434.05	20.52	Rural	Summer	Diuretics	None	Smoker	Insufficient
P1147	64	Male	Other	49.34	18.59	1377.62	316.73	23.76	Rural	Summer	Diuretics	Hypertension	Active	Deficient
P1148	49	Female	Caucasian	66.74	26.37	467.84	639.01	8.78	Urban	Fall	None	None	Sedentary	Sufficient
P1149	27	Female	Caucasian	13.91	20.33	895.07	292.49	2.38	Urban	Spring	Diuretics	None	Non-Smoker	Insufficient
P1150	33	Male	Caucasian	52.7	29.69	625.19	713.39	14.63	Urban	Fall	Diuretics	Osteoporosis	Sedentary	Sufficient
P1151	88	Male	Other	46.1	26.71	1023.17	508.8	9.44	Suburban	Spring	Diuretics	None	Sedentary	Deficient
P1152	34	Female	Other	42.93	31.49	1114.5	263.42	6.06	Rural	Winter	Diuretics	Diabetes	Smoker	Sufficient
P1153	40	Male	Other	30.36	35.72	732.89	616.44	28.58	Urban	Winter	Diuretics	Osteoporosis	Non-Smoker	Sufficient
P1154	43	Female	Asian	28.08	24.59	905.98	511.5	13.32	Rural	Spring	Steroids	Diabetes	Non-Smoker	Insufficient
P1155	24	Female	Other	7.94	39.17	707.27	378.83	5.24	Urban	Spring	None	Hypertension	Non-Smoker	Insufficient
P1156	31	Male	Asian	19.16	29.78	806.33	453.52	5.96	Urban	Spring	Anticonvulsants	Hypertension	Sedentary	Deficient
P1157	24	Female	Caucasian	5.99	31.6	575.49	379	8.42	Urban	Spring	Diuretics	None	Non-Smoker	Sufficient
P1158	26	Female	Caucasian	42.79	32.97	1374.12	357.82	29.98	Rural	Summer	Steroids	None	Non-Smoker	Deficient
P1159	65	Female	Caucasian	11.88	32.67	411.01	298.17	8.04	Suburban	Fall	Anticonvulsants	Diabetes	Active	Deficient
P1160	89	Female	African American	61.75	29.24	1370.65	417.66	9.86	Urban	Summer	Steroids	Diabetes	Smoker	Deficient
P1161	76	Male	African American	39	27.43	1028.85	350.59	19.78	Urban	Fall	Diuretics	Diabetes	Non-Smoker	Insufficient
P1162	56	Male	Hispanic	50.48	19.18	764.82	610.06	8.82	Urban	Fall	Diuretics	Hypertension	Non-Smoker	Insufficient
P1163	35	Female	Hispanic	31.71	18.49	1195.36	610.33	6.47	Suburban	Fall	Diuretics	Diabetes	Smoker	Sufficient
P1164	76	Male	Hispanic	41.44	25.88	958.53	501.1	4.76	Rural	Summer	Diuretics	Osteoporosis	Smoker	Sufficient
P1165	34	Female	African American	66.27	25.34	949.02	666.77	9.38	Rural	Spring	Anticonvulsants	Osteoporosis	Sedentary	Sufficient
P1166	31	Female	African American	10.38	26.53	521.16	704.8	3.18	Rural	Summer	Anticonvulsants	Hypertension	Sedentary	Insufficient
P1167	48	Female	Hispanic	21.51	21.04	828.47	547.86	0.56	Rural	Summer	Steroids	Diabetes	Sedentary	Insufficient
P1168	41	Female	Hispanic	55.7	34.24	665.17	571.36	24.14	Urban	Fall	None	Diabetes	Smoker	Deficient
P1169	77	Female	Other	11.42	36.85	417.27	369.73	4.14	Suburban	Winter	Diuretics	None	Active	Insufficient
P1170	62	Male	Hispanic	9.92	38.65	796.11	736.92	23.28	Urban	Winter	Steroids	Osteoporosis	Non-Smoker	Deficient
P1171	20	Female	Other	28.5	28.83	498.8	214.52	23.93	Suburban	Summer	Steroids	Hypertension	Smoker	Deficient
P1172	54	Male	Asian	10.99	33.42	682.51	409.16	16.14	Rural	Fall	Steroids	Diabetes	Active	Insufficient
P1173	60	Male	African American	43.03	36.82	501.77	633.08	9.29	Suburban	Summer	Diuretics	None	Smoker	Deficient
P1174	57	Female	Hispanic	19.71	27.2	511.04	248.05	4.35	Urban	Summer	Diuretics	Hypertension	Active	Deficient
P1175	72	Female	African American	63.22	24.81	618.91	309.9	22.1	Urban	Spring	Steroids	Hypertension	Smoker	Sufficient
P1176	56	Female	African American	55.93	38.61	1499.83	553.57	18.04	Rural	Fall	Diuretics	Osteoporosis	Smoker	Deficient
P1177	32	Female	African American	50.48	29.34	402.4	536	19.66	Urban	Winter	Steroids	Diabetes	Active	Insufficient
P1178	21	Female	Asian	45.1	28.94	1102.54	643.36	0.26	Urban	Winter	Anticonvulsants	Hypertension	Active	Insufficient
P1179	42	Male	Caucasian	61.13	21.93	555.37	687.57	27.83	Suburban	Winter	Diuretics	None	Active	Deficient
P1180	30	Female	Hispanic	19.5	20.38	1412.69	277.15	1.99	Urban	Summer	Anticonvulsants	None	Active	Sufficient
P1181	50	Female	Caucasian	61.75	36.53	503	211.03	11	Rural	Fall	None	Hypertension	Active	Insufficient
P1182	33	Male	Caucasian	56.32	31.51	1450.57	613.78	12.08	Rural	Spring	Diuretics	None	Active	Insufficient
P1183	59	Male	Caucasian	53.63	25.17	1072.02	380.84	0.04	Urban	Winter	None	Hypertension	Active	Sufficient
P1184	83	Female	African American	41.48	22.22	401.39	575.59	14.91	Rural	Fall	Steroids	None	Active	Deficient
P1185	72	Male	Other	21.01	30.22	1383.41	290.33	22.58	Suburban	Winter	Diuretics	Hypertension	Smoker	Insufficient
P1186	59	Female	African American	32.53	30.85	973.88	481.42	24.7	Suburban	Spring	Diuretics	Hypertension	Active	Deficient
P1187	51	Male	African American	56.58	22.55	688.94	502.65	26.38	Urban	Fall	Diuretics	Hypertension	Active	Deficient
P1188	47	Male	Caucasian	7.07	36.73	1244.01	551.05	14.63	Urban	Summer	None	None	Smoker	Deficient
P1189	30	Female	African American	55.83	19.85	1419.33	507.9	18.92	Suburban	Summer	None	Hypertension	Smoker	Deficient
P1190	30	Male	Caucasian	20.6	25.83	932.06	497.41	2.39	Rural	Winter	Steroids	Osteoporosis	Sedentary	Insufficient
P1191	35	Male	Other	14.38	32.97	747.11	399.64	14.64	Urban	Winter	Anticonvulsants	Hypertension	Sedentary	Sufficient
P1192	49	Male	Hispanic	12.52	24.03	1267.84	242.71	4.64	Urban	Fall	Anticonvulsants	Diabetes	Active	Insufficient
P1193	56	Male	Caucasian	6.77	36.21	1149.96	253.71	11.09	Rural	Spring	None	Diabetes	Active	Sufficient
P1194	63	Male	Other	39.03	34.28	1377.63	460.27	9.88	Urban	Winter	Diuretics	Osteoporosis	Sedentary	Deficient
P1195	46	Male	Hispanic	19.19	35.36	1161.77	413.48	12.71	Rural	Fall	Anticonvulsants	Hypertension	Sedentary	Sufficient
P1196	79	Female	Asian	69.31	20.62	667.88	509.68	17.15	Rural	Spring	Anticonvulsants	Diabetes	Non-Smoker	Deficient
P1197	79	Female	Caucasian	42.34	21.09	1424.83	382.9	27.09	Rural	Winter	None	Hypertension	Non-Smoker	Insufficient
P1198	74	Male	Caucasian	13.96	24.3	515.32	612.75	11.83	Rural	Winter	Steroids	Diabetes	Active	Insufficient
P1199	33	Female	Asian	49.77	29.4	694.74	718.37	29.43	Rural	Fall	None	None	Non-Smoker	Sufficient
P1200	73	Female	Asian	63.35	34.46	972.21	379.32	22.77	Suburban	Winter	None	None	Sedentary	Deficient
